# Supplementary material for: The activation of the oxidative stress response transcription factor SKN-1 in Caenorhabditis elegans by mitis group streptococci
Source: PLoS One. 2018 Aug 16;13(8):e0202233. doi: 10.1371/journal.pone.0202233 (PMC6095534; doi:10.1371/journal.pone.0202233)
Supplement: S2 Table — (XLSX) [file pone.0202233.s002.xlsx]

## Sheet: spxB- vs WT S. gordonii
Gene Name	Locus ID	S. gordonii WT infected worms RPKM	S. gordonii DspxB infected worms RPKM	Fold Change	p-value	FDR-corrected p-value
	21ur-14945	91.5344	168.813	-1.79179	4.67924e-06	0.000193266
	21ur-15312	91.3645	46.0762	2.08138	3.74307e-05	0.00129449
aagr-2		165.317	97.3123	1.7467	1.08283e-05	0.000421219
aagr-4		105.127	21.6045	4.97227	4.92939e-14	4.99115e-12
aak-2		57.8151	18.293	3.20912	4.01232e-06	0.000167112
aakb-1		67.9172	22.9386	3.03685	1.30164e-06	5.85023e-05
aars-2		125.754	78.8052	1.63084	0.000627938	0.0163282
abcf-2		269.107	203.194	1.39592	0.000301624	0.00848236
abu-10		13.5679	38.0289	-2.85223	0.000643979	0.0167066
abu-12		43.1095	4.91903	8.33073	3.11792e-08	1.73948e-06
abu-13		144.054	23.1438	6.21827	0	0
abu-14		272.934	79.4127	3.62401	0	0
abu-15		19.7166	55.2727	-2.74503	6.02487e-05	0.00199003
abu-6		10.2466	30.2447	-3.08265	0.00138292	0.0327167
abu-7		9.60902	29.5521	-3.22442	0.00117165	0.0284232
abu-8		31.5273	63.9363	-1.95859	0.00160725	0.0372163
acbp-1		397.779	682.901	-1.61506	9.4369e-15	9.95981e-13
acbp-3		163.685	77.3979	2.17309	9.97777e-09	5.93571e-07
acdh-1		1304.1	1061.54	1.34328	8.20233e-13	7.47796e-11
acdh-12		101.803	50.9064	2.0887	1.28961e-05	0.0004923
acdh-6		56.3993	5.27706	10.0012	8.57439e-11	6.47482e-09
acdh-7		195.303	55.2985	3.65124	0	0
acl-12		36.6412	11.9095	3.00689	0.000405703	0.011137
acl-14		77.4992	36.4204	2.21851	4.93141e-05	0.0016644
acn-1		85.5762	12.5005	6.73976	1.05027e-13	1.02636e-11
aco-2		531.313	338.781	1.66815	2.39808e-13	2.31325e-11
acp-6		65.9527	204.384	-2.99197	3.33067e-16	3.84054e-14
acs-1		40.0397	79.7978	-1.90527	0.000659999	0.0170531
acs-11		70.1383	31.8982	2.28537	7.10139e-05	0.00231245
acs-12		28.4932	8.13223	3.33877	0.000923943	0.0229993
acs-17		48.4551	11.0448	4.29467	1.08813e-06	4.92513e-05
acs-2		257.423	135.397	1.95364	9.9539e-11	7.46626e-09
acs-20		58.0871	10.5656	5.30649	1.01151e-08	6.00152e-07
acs-22		89.6638	13.829	6.43604	6.41709e-14	6.41066e-12
act-1		1716.37	1591.26	1.24058	5.24284e-10	3.61796e-08
act-2		2522.64	2113.17	1.35969	0	0
act-3		998.743	456.63	2.38111	0	0
act-4		2189.39	1976.84	1.25995	1.03917e-13	1.01773e-11
act-5		559.159	1001.51	-1.68465	0	0
adm-2		23.9489	4.45567	5.06038	0.00030462	0.00855589
adr-1		39.6949	8.24583	4.61444	5.84324e-06	0.000238055
agmo-1		40.7647	11.3823	3.49047	4.81105e-05	0.00162622
ahcy-1		2954.85	1984.62	1.70231	0	0
ain-1		53.7418	21.9069	2.51252	0.000165613	0.00494908
ain-2		67.3909	29.466	2.37216	5.84956e-05	0.00193497
aip-1		222.799	50.3292	4.66784	0	0
air-1		80.5995	140.042	-1.72016	7.57946e-05	0.00244764
ajm-1		63.5849	22.739	2.85781	6.82126e-06	0.000274411
akt-1		105.225	42.504	2.57467	8.04513e-08	4.26653e-06
alh-1		315.713	243.307	1.42364	2.83248e-05	0.00100436
alh-13		142.894	16.682	8.41647	0	0
alh-3		61.134	29.4863	2.15121	0.000484548	0.012968
alh-8		800.104	379.99	2.33354	0	0
alx-1		77.3581	28.0563	2.86796	6.21733e-07	2.90498e-05
aly-2		177.778	256.259	-1.3862	0.000806823	0.0204233
aman-1		18.5739	3.11655	5.55029	0.00115792	0.0281662
anr-4		43.7136	92.0774	-2.01586	8.7432e-05	0.00278139
ant-1.1		3464.27	2888.67	1.38676	0	0
apb-1		44.6447	20.3291	2.27657	0.00152371	0.035597
apc-11		33.9225	72.8812	-2.05985	0.000365922	0.0101505
apl-1		180.672	65.326	2.83239	6.08402e-14	6.10512e-12
apm-1		65.18	32.7451	2.05323	0.000617799	0.0161113
aqp-4		11.0695	41.3118	-3.8483	2.82498e-05	0.00100249
aqp-7		196.519	320.285	-1.52044	3.45483e-06	0.000146057
arf-1.2		504.931	395.726	1.36898	3.50047e-06	0.000147431
arf-3		579.564	418.521	1.45262	7.56232e-09	4.55925e-07
asb-2		520.279	420.44	1.30234	6.28135e-05	0.00207017
asg-1		463.072	738.19	-1.55507	4.50751e-14	4.58467e-12
asic-2		16.8779	0.257802	62.0866	6.53964e-05	0.00214427
asns-2		375.058	43.1694	9.34379	0	0
asp-1		2915.39	2031.95	1.62001	0	0
asp-10		244.221	96.5563	2.65758	0	0
asp-12		92.6438	38.1521	2.52397	6.8989e-07	3.20011e-05
asp-2		613.255	474.792	1.35811	5.3114e-07	2.51046e-05
asp-3		1375.71	1097.21	1.42233	0	0
asp-4		255.423	189.209	1.40126	0.000395937	0.0108755
asp-5		805.7	490.576	1.74843	0	0
asp-6		1360.8	715.981	2.03077	0	0
atf-8		17.6713	2.81132	5.86095	0.00131898	0.0315013
atg-18		91.8486	42.8813	2.23481	8.86442e-06	0.000350939
atp-2		1448.1	1365.49	1.18157	9.2995e-06	0.000367191
atx-2		69.1133	28.9155	2.49096	2.12133e-05	0.000774857
	B0025.5	35.9617	96.6932	-2.58119	4.11714e-07	1.98148e-05
	B0025.7	6.87429	25.2773	-3.90477	0.000926183	0.0230416
	B0041.8	37.5353	83.9867	-2.1434	6.39463e-05	0.00210287
	B0205.13	76.1164	14.8971	5.11944	8.90963e-11	6.70539e-09
	B0213.24	52.9773	1.725	29.9708	3.03402e-12	2.62724e-10
	B0238.10	161.484	85.1791	1.93586	5.83015e-07	2.73834e-05
	B0261.6	41.7293	139.008	-3.26069	7.30083e-13	6.66962e-11
	B0272.3	110.585	70.4178	1.61954	0.00145983	0.0342831
	B0272.4	38.8571	15.1665	2.59049	0.000984269	0.0243516
	B0273.1	20.8033	51.4234	-2.39021	0.000549357	0.0144949
	B0280.17	59.2617	119.322	-1.94912	1.69572e-05	0.000633844
	B0280.7	34.5593	1.496	22.7893	2.8139e-08	1.58764e-06
	B0303.3	185.39	108.287	1.76385	2.09476e-06	9.15793e-05
	B0334.3	155.604	89.3268	1.77728	1.30281e-05	0.000496919
	B0336.5	20.6907	55.9606	-2.64185	8.59715e-05	0.00274662
	B0361.9	30.6909	10.4066	2.83157	0.00190077	0.0431254
	B0379.2	29.0265	62.0088	-2.05274	0.00104877	0.0258618
	B0379.7	34.1255	74.042	-2.07811	0.000288751	0.00815614
	B0395.3	52.87	25.2529	2.15963	0.00113848	0.0277536
	B0454.5	8.35064	32.5375	-4.09651	0.000125476	0.00387086
	B0457.6	56.914	17.2417	3.32631	3.1826e-06	0.000135699
	B0507.1	15.6768	1.46625	10.2304	0.000716038	0.0183846
	B0507.2	38.6908	13.0455	2.93943	0.000330738	0.00924316
	B0513.2	43.2295	101.816	-2.23576	4.62261e-06	0.000191103
	B0513.4	31.1927	145.081	-4.6294	0	0
bcat-1		304.795	149.078	2.14639	2.22045e-15	2.45316e-13
	BE0003N10.3	50.2866	6.16888	7.71377	4.21169e-09	2.64587e-07
bed-3		19.9297	2.95205	6.3655	0.000449832	0.012155
bicd-1		32.3513	10.8941	2.88327	0.001226	0.0295339
bir-1		50.5804	95.5693	-1.81073	0.000501549	0.0133434
bli-1		191.75	17.7248	10.9468	0	0
bli-2		96.0953	7.18086	12.7572	0	0
bli-6		2096.27	564.457	3.87884	0	0
blos-2		39.4059	82.9037	-2.00527	0.000229075	0.00663771
brp-1		239.691	174.813	1.42191	0.000354415	0.00986184
bus-19		51.0869	14.3016	3.58605	4.01247e-06	0.000167112
bus-4		33.2248	7.7882	4.04525	8.67661e-05	0.00276217
bus-8		54.7346	7.47184	6.93645	2.31551e-09	1.49227e-07
	C01B10.11	103.559	21.6524	4.89959	9.4591e-14	9.34555e-12
	C01B12.8	33.8815	81.4244	-2.30454	2.45843e-05	0.00088523
	C01F1.5	37.4198	7.66815	4.63373	1.08395e-05	0.000421219
	C01F6.9	225.978	348.412	-1.42357	3.40021e-05	0.00118597
	C01G8.1	29.0153	85.9704	-2.85454	2.79796e-07	1.37613e-05
	C02B10.3	46.2959	18.7774	2.52882	0.000419653	0.0114568
	C02D5.4	226.674	62.9279	3.76947	0	0
	C02E7.6	1571.76	480.764	3.58624	0	0
	C02E7.7	635.156	441.013	1.51836	1.54565e-11	1.26515e-09
	C02F12.5	9.7825	31.9427	-3.42643	0.000476172	0.0127591
	C02F4.4	44.9527	10.9289	4.03857	4.51807e-06	0.000187022
	C02F5.14	101.252	24.7633	4.20976	3.58247e-12	3.08429e-10
	C02F5.5	42.209	111.637	-2.54447	6.43762e-08	3.44993e-06
	C02F5.7	41.0753	16.097	2.58755	0.000717904	0.018422
	C03A7.15	13.9924	51.7077	-3.70781	4.25847e-06	0.000176865
	C03C11.1	33.5842	68.6204	-1.97331	0.000957278	0.0237362
	C04F12.7	182.384	478.618	-2.55805	0	0
	C04G2.8	242.042	526.665	-2.08187	0	0
	C04G2.9	205.083	389.549	-1.75917	4.03215e-11	3.16746e-09
	C04G6.2	64.0165	20.7847	3.14619	1.65365e-06	7.32224e-05
	C05B5.2	45.2337	127.453	-2.73002	9.82127e-10	6.57512e-08
	C05B5.8	61.8254	17.3314	3.60453	3.94882e-07	1.90661e-05
	C05C10.5	26.5961	128.062	-4.71301	6.66134e-16	7.46986e-14
	C05C12.5	34.63	73.1169	-2.0264	0.000457342	0.0123282
	C05E7.1	54.7894	18.4216	3.02397	1.45949e-05	0.000552045
	C06A1.12	16.3303	50.9329	-3.07595	3.64195e-05	0.00126333
	C06A8.3	1240.06	1633.02	-1.19198	2.75465e-06	0.000119036
	C06B3.6	204.968	36.4107	5.83965	0	0
	C06B3.7	64.4497	2.9325	20.9143	5.12923e-14	5.18179e-12
	C06E7.4	33.5171	6.90688	4.6032	3.36761e-05	0.00117552
	C06G1.2	39.8156	11.9223	3.28283	9.92875e-05	0.00313189
	C06G4.6	22.6793	4.28838	4.95764	0.000499896	0.0133219
	C06G8.3	67.3944	18.4006	3.72182	7.51055e-08	4.00102e-06
	C07A12.7	72.6919	35.19	2.15281	0.000136806	0.00417749
	C07E3.10	31.7864	7.35999	4.08819	0.000119533	0.00370536
	C08A9.10	10.2927	34.6873	-3.51432	0.000232096	0.00671224
	C08E8.10	57.8569	9.35903	5.90589	3.72714e-09	2.36465e-07
	C08E8.3	21.6236	2.82114	7.23591	0.000164803	0.00492816
	C08E8.4	34.3091	2.12257	15.6325	8.04701e-08	4.26653e-06
	C08F11.13	141.387	18.3059	7.64985	0	0
	C08F8.9	162.692	262.668	-1.56482	6.54585e-06	0.000264756
	C08H9.15	11.7089	48.4306	-4.25222	2.2361e-06	9.74735e-05
	C09G4.4	30.7437	62.065	-1.94533	0.00207024	0.0464072
	C10C5.2	35.5255	5.63603	5.92829	3.64401e-06	0.000153045
	C10C5.3	30.4466	71.7875	-2.27229	9.20295e-05	0.00291524
	C10G11.8	66.7866	177.072	-2.57943	5.96734e-12	5.08869e-10
	C10G11.9	90.9728	145.13	-1.58508	0.000460586	0.0124082
	C10G8.8	138.508	231.984	-1.64305	3.4646e-06	0.000146332
	C13B9.3	101.344	58.0362	1.80013	0.000297441	0.0083752
	C14A4.9	89.2929	15.5895	5.73778	3.95239e-13	3.73231e-11
	C14B1.2	40.7605	94.2525	-2.21733	1.1611e-05	0.000448104
	C14B1.3	108.481	19.0117	5.76043	1.33227e-15	1.47918e-13
	C14B1.9	24.614	75.0366	-2.94236	1.00908e-06	4.59048e-05
	C14B9.10	795.931	1047.82	-1.21521	3.32554e-05	0.00116355
	C14C10.1	37.2213	80.2541	-2.07092	0.000164601	0.0049254
	C14C10.5	52.0776	18.6488	2.8468	4.74876e-05	0.00161144
	C14F11.6	100.389	28.2502	3.68947	6.22622e-11	4.78214e-09
	C14H10.1	94.8377	57.192	1.71423	0.00113162	0.0276314
	C15C6.1	51.8467	12.9331	3.94834	1.23127e-06	5.55062e-05
	C15C6.2	111.267	295.881	-2.53138	0	0
	C15C7.5	211.296	109.387	1.99697	2.16625e-09	1.39809e-07
	C15H11.1	20.6907	60.4619	-2.8454	1.74249e-05	0.000649705
	C15H9.4	40.8964	12.2814	3.27738	8.21552e-05	0.00263785
	C15H9.9	189.133	393.21	-1.93735	3.65263e-14	3.74061e-12
	C16A11.7	24.9595	53.907	-2.08588	0.00185639	0.0422468
	C16A3.5	502.955	701.654	-1.35886	1.27679e-07	6.56019e-06
	C16C8.2	20.1693	4.00105	4.70272	0.0012839	0.0307308
	C17C3.15	15.3446	40.1801	-2.59753	0.00107082	0.0263042
	C17E7.12	2.6411	18.3948	-7.3563	0.000500146	0.0133219
	C17F3.1	86.438	232.096	-2.56533	6.88338e-15	7.36883e-13
	C17F3.3	19.0567	54.3879	-2.80623	5.311e-05	0.00177251
	C17F4.7	757.777	578.408	1.33958	1.07117e-07	5.56102e-06
	C17H12.12	12.3735	35.5421	-2.95906	0.000721483	0.0184926
	C17H12.8	143.612	26.3169	5.49973	0	0
	C18A11.1	60.7188	17.1062	3.58667	5.38963e-07	2.54476e-05
	C18B12.4	58.155	19.8922	2.99771	8.70635e-06	0.00034529
	C18B2.4	94.3752	44.8267	2.20456	8.7406e-06	0.000346342
	C18D11.3	63.1222	138.694	-2.17903	1.20701e-07	6.22302e-06
	C18E9.4	263.256	393.406	-1.37003	7.40753e-05	0.00240249
	C18E9.5	17.4965	54.3446	-3.06943	1.8947e-05	0.000702369
	C18E9.9	179.324	70.9664	2.59347	2.30327e-12	2.03372e-10
	C18G1.9	8.07095	27.9559	-3.62351	0.000787678	0.0199725
	C18H9.12	12.9807	39.3079	-3.08554	0.000271653	0.00771202
	C18H9.6	140.313	52.5504	2.71861	1.76854e-10	1.29833e-08
	C23G10.2	162.607	243.44	-1.45033	0.000237075	0.00683857
	C23H5.8	135.671	286.773	-2.05401	2.30049e-12	2.03372e-10
	C24D10.2	54.3206	105.297	-1.87433	0.000126439	0.0038962
	C24H11.1	7.42525	34.7025	-4.91673	2.2744e-05	0.000821401
	C25A1.16	278.788	476.869	-1.58984	3.46898e-10	2.45041e-08
	C25D7.1	40.8653	83.4305	-1.95165	0.00033826	0.00944159
	C25F6.7	75.1203	12.4155	5.94877	1.54186e-11	1.26435e-09
	C25G4.6	89.2479	140.205	-1.5595	0.000868228	0.0218096
	C26B9.3	110.037	26.8244	4.22186	4.30767e-13	4.05074e-11
	C26B9.7	17.8899	2.62381	6.41066	0.000923971	0.0229993
	C27D6.3	61.9126	141.253	-2.26259	2.90138e-08	1.6288e-06
	C28D4.5	16.8075	41.055	-2.39871	0.0019486	0.0441213
	C28D4.7	10.3904	34.8795	-3.49469	0.000231573	0.00670143
	C28H8.14	175.653	114.367	1.57324	0.000144169	0.00438125
	C28H8.3	77.5038	40.7027	1.99489	0.000290934	0.00820744
	C29A12.1	40.1488	89.0099	-2.11438	5.03573e-05	0.0016907
	C29F7.2	103.028	25.3308	4.19789	2.42117e-12	2.12528e-10
	C29F7.3	100.29	266.124	-2.54334	1.11022e-16	1.30364e-14
	C29H12.2	116.061	63.3836	1.88507	3.93015e-05	0.00134982
	C30B5.6	15.8757	1.20071	12.4918	0.000461348	0.0124212
	C30F2.3	3.53802	21.5437	-6.46083	0.000272672	0.00773115
	C30G12.2	55.9197	156.547	-2.76292	7.4124e-12	6.24969e-10
	C30G7.3	35.709	83.6247	-2.24816	2.8983e-05	0.00102526
	C31C9.2	429.071	59.9573	7.4917	0	0
	C32D5.8	342.114	236.513	1.57987	4.08987e-08	2.24817e-06
	C32E8.4	64.7718	170.181	-2.56619	1.68019e-11	1.36531e-09
	C32H11.11	20.0993	1.0174	19.1957	3.24311e-05	0.00113826
	C32H11.4	58.0036	9.49893	5.85435	3.80316e-09	2.40607e-07
	C32H11.5	48.3903	2.28584	20.6324	5.66569e-11	4.37409e-09
	C32H11.6	33.0151	1.26323	25.6901	4.46091e-08	2.43423e-06
	C32H11.8	20.9293	0.95755	21.5298	1.8753e-05	0.000695754
	C33A12.19	30.4808	9.99934	2.92749	0.00155479	0.036194
	C33A12.3	114.133	57.3932	2.04531	6.5643e-06	0.000265024
	C33F10.1	121.358	363.278	-2.81936	0	0
	C33F10.11	41.6982	130.151	-3.04088	3.07768e-11	2.43045e-09
	C33G8.2	9.77813	35.97	-3.8498	8.89704e-05	0.00282833
	C34D10.1	36.5548	11.0467	3.21677	0.000237263	0.00683962
	C34D10.2	41.6032	5.22248	7.55188	9.88823e-08	5.15141e-06
	C34D4.3	62.9297	181.318	-2.80226	1.49214e-13	1.45184e-11
	C34E7.4	188.547	133.741	1.42813	0.00149994	0.0351332
	C34H4.2	9.60655	38.3962	-4.18379	2.75398e-05	0.000981172
	C35A11.2	25.7032	7.45403	3.26299	0.00192047	0.0435064
	C35B1.5	979.819	519.978	1.99475	0	0
	C35E7.9	39.5954	88.9848	-2.14437	3.89278e-05	0.00133904
	C36B1.11	20.8679	53.7505	-2.50946	0.000220753	0.0064166
	C36E6.8	60.3533	30.2709	2.06741	0.000893124	0.022343
	C37A2.7	5014.81	6949.91	-1.08757	4.97624e-06	0.000205155
	C37A5.3	67.9818	3.95887	16.2454	3.4639e-14	3.55545e-12
	C37C3.2	327.058	207.355	1.73182	2.66697e-10	1.91403e-08
	C37H5.3	52.3583	18.1815	2.92657	3.30682e-05	0.0011579
	C38C3.3	31.3807	74.7616	-2.29209	5.76054e-05	0.00191258
	C38C6.3	41.4323	6.77416	5.84691	5.90457e-07	2.7675e-05
	C38H2.2	76.7868	35.3704	2.25419	4.22022e-05	0.00144502
	C39B5.5	131.356	221.528	-1.65769	3.82289e-06	0.00015981
	C39H7.1	69.7625	150.136	-2.1245	7.61684e-08	4.05283e-06
	C41C4.20	31.7497	65.9812	-2.01473	0.00090469	0.0225946
	C41G7.6	57.4702	145.985	-2.52712	5.11585e-10	3.53577e-08
	C42D4.1	1562.12	439.176	3.95592	0	0
	C42D4.13	30.3303	4.63335	6.18514	1.57047e-05	0.000590967
	C42D4.3	83.9786	180.578	-2.0836	1.13525e-08	6.70021e-07
	C43E11.12	29.4671	61.373	-2.00238	0.00153018	0.0356924
	C43G2.3	9.08737	30.3534	-3.5086	0.000573508	0.0150437
	C44B7.10	303.249	225.231	1.46127	1.2613e-05	0.00048314
	C44B7.5	36.6277	178.969	-4.72137	0	0
	C44C1.5	6.52803	33.6478	-5.45147	1.61281e-05	0.000605884
	C45B2.1	301.686	954.154	-2.86595	0	0
	C45B2.2	298.074	249.497	1.30058	0.00202219	0.0455348
	C45E5.4	4.55319	34.9156	-8.06896	1.31531e-06	5.89981e-05
	C45G9.6	17.6547	42.8596	-2.38602	0.00160601	0.0372095
	C45G9.9	50.6195	106.047	-2.01142	2.72191e-05	0.00097129
	C46H11.7	17.8186	0.830874	20.9677	8.9884e-05	0.00285332
	C48E7.7	50.5848	219.803	-4.15924	0	0
	C49A9.9	7.11734	25.0061	-3.72965	0.00124588	0.0299647
	C49F5.7	68.1581	142.341	-2.06844	3.71714e-07	1.79862e-05
	C49F8.3	167.813	68.8557	2.49186	4.89973e-11	3.80237e-09
	C49G7.10	123.942	11.9302	9.93546	0	0
	C49G7.12	20.982	4.68385	4.18751	0.00167173	0.0384937
	C49G7.3	123.489	80.5082	1.56269	0.00179205	0.0409905
	C49H3.3	220.373	334.198	-1.40086	9.97639e-05	0.0031447
	C50D2.1	48.3966	7.62348	6.05445	4.93245e-08	2.67527e-06
	C50D2.5	97.2303	149.789	-1.52001	0.00107749	0.0264102
	C50E10.1	72.3703	207.516	-2.76201	5.55112e-15	5.97111e-13
	C50E3.11	1.60287	13.1861	-8.74353	0.0019694	0.0445473
	C50F7.5	227.231	4.12651	52.5617	0	0
	C52B11.5	15.851	41.6685	-2.602	0.000848602	0.0213843
	C52D10.1	64.3806	11.6986	5.33866	1.62803e-09	1.06451e-07
	C52D10.3	57.2263	6.66669	8.11482	2.80983e-10	2.01012e-08
	C52G5.2	123.915	53.727	2.34714	9.01121e-08	4.73854e-06
	C53A3.2	455.204	230.343	2.077	0	0
	C53B7.3	12.7589	41.2968	-3.30323	0.000105185	0.00329474
	C53C11.5	35.1643	8.37856	3.99393	5.87263e-05	0.00194117
	C53D6.10	24.2981	57.1837	-2.28846	0.000421859	0.011503
	C54D10.10	8.88966	40.2712	-4.72224	7.24691e-06	0.000290018
	C54F6.5	24.2434	3.03362	7.57127	5.27213e-05	0.00176084
	C55A6.1	48.8683	110.743	-2.18528	2.50939e-06	0.000108717
	C56E6.2	38.3008	15.3325	2.52802	0.00133771	0.0318643
cab-1		79.709	45.7084	1.83203	0.000975684	0.0241525
cah-3		48.4593	132.497	-2.66113	8.98434e-10	6.03282e-08
calu-1		389.298	232.432	1.78998	1.0103e-12	9.11814e-11
car-1		411.057	624.648	-1.4387	6.6446e-09	4.04951e-07
cbd-1		57.796	135.339	-2.307	3.53256e-08	1.95139e-06
cco-1		758.149	1078.37	-1.33779	8.73697e-10	5.90206e-08
cco-2		1186.25	1529.12	-1.15304	0.000220474	0.00641333
cct-6		188.609	117.518	1.64474	1.96208e-05	0.000721977
CD4.10		18.057	54.8603	-3.00106	2.20574e-05	0.000800475
cdc-48.1		248.556	167.522	1.53708	1.3699e-05	0.000520294
cdf-2		70.5297	15.7266	4.52863	2.05509e-09	1.33017e-07
cdo-1		113.896	34.3302	3.4291	2.11684e-11	1.70775e-09
CE7X_3.2		22.3036	49.9708	-2.16799	0.0018864	0.0428644
cebp-1		161.057	15.359	10.3347	0	0
cept-1		15.4668	41.2225	-2.64438	0.000781106	0.0198283
cey-2		565.561	1170.99	-1.94476	0	0
cey-3		283.181	570.977	-1.90573	0	0
cey-4		677.592	973.947	-1.35988	8.84499e-10	5.95709e-08
chc-1		104.484	53.3498	2.03522	1.76853e-05	0.000657772
cht-1		40.7669	0.702281	58.4689	3.00761e-10	2.14477e-08
cks-1		87.5843	139.649	-1.5732	0.000728428	0.0186281
clec-180		60.529	7.40982	7.73542	1.27017e-10	9.464e-09
clec-209		46.9137	134.48	-2.78624	1.83203e-10	1.33836e-08
clec-41		65.1915	20.4738	3.25309	8.18386e-07	3.765e-05
clec-47		71.6738	162.908	-2.22126	5.76687e-09	3.54832e-07
clec-56		18.0468	45.7682	-2.47634	0.000786507	0.0199541
clec-63		999.898	568.136	1.8797	0	0
clec-67		19.7157	2.20564	8.49775	0.000204852	0.00602532
clec-83		78.1232	131.642	-1.64588	0.000383566	0.0105616
clec-87		99.3729	427.192	-4.05338	0	0
clec-88		38.8154	118.55	-2.93779	7.11597e-10	4.82885e-08
clec-91		18.871	65.8644	-3.43527	5.12424e-07	2.42455e-05
clp-4		40.6972	16.278	2.53432	0.000934177	0.0232018
cmd-1		608.001	487.42	1.29841	1.62897e-05	0.000611443
cnc-3		65.2446	19.5029	3.40941	4.17463e-07	2.00485e-05
cnc-4		395.628	72.1307	5.84573	0	0
cnc-8		143.589	382.751	-2.51723	0	0
cnp-2		83.8824	29.733	2.9306	1.43897e-07	7.36815e-06
cnp-3		34.5796	4.23949	7.71243	1.17676e-06	5.31021e-05
col-101		65.7214	192.257	-2.84533	1.4877e-14	1.55913e-12
col-103		170.283	429.847	-2.40494	0	0
col-104		1513.51	523.565	3.13238	0	0
col-106		704.097	2188.93	-2.97467	0	0
col-107		485.159	207.601	2.40093	0	0
col-109		1113.93	184.225	6.5163	0	0
col-110		240.341	39.1128	6.45868	0	0
col-111		277.469	63.5463	4.63663	0	0
col-113		88.6379	52.0623	1.78194	0.000845728	0.0213238
col-115		50.7305	13.8735	3.66121	3.42099e-06	0.000145036
col-118		107.941	188.585	-1.7109	6.48566e-06	0.000262558
col-12		990.116	1763.57	-1.57405	0	0
col-122		861.524	1420.07	-1.5095	0	0
col-124		1622.98	5678.88	-3.0304	0	0
col-125		3031.33	2462.67	1.40034	0	0
col-126		40.9683	179.25	-4.20636	0	0
col-129		1037.24	4142.42	-3.51359	0	0
col-13		517.915	1064.62	-1.95185	0	0
col-130		233.579	140.877	1.69264	4.81927e-07	2.28508e-05
col-131		26.4759	3.98592	6.28523	5.00463e-05	0.0016853
col-133		980.683	1493.98	-1.36843	1.53211e-14	1.60193e-12
col-137		25.1234	84.8425	-3.26023	3.13947e-08	1.74933e-06
col-138		2681.9	608.379	4.83893	0	0
col-139		1270.67	4730.2	-3.25689	0	0
col-14		1005.89	187.357	5.74057	0	0
col-140		1167.33	3820.94	-2.87175	0	0
col-142		157.487	369.926	-2.21094	0	0
col-143		101.501	209.747	-1.99587	5.01471e-09	3.11839e-07
col-145		401.805	592.543	-1.4061	8.4012e-08	4.44613e-06
col-146		182.898	897.405	-4.65098	0	0
col-147		311.166	1579.24	-4.47356	0	0
col-149		105.406	347.963	-3.0815	0	0
col-150		30.8849	95.1782	-2.97348	2.88817e-08	1.62546e-06
col-157		183.57	111.982	1.67505	1.4042e-05	0.00053197
col-159		806.796	1745.68	-1.92271	0	0
col-160		821.424	2164.85	-2.40878	0	0
col-165		25.5935	6.94723	3.48623	0.00134349	0.0319525
col-166		614.557	971.22	-1.47687	3.0087e-14	3.10242e-12
col-167		747.542	1150.04	-1.45365	2.22045e-15	2.45316e-13
col-168		250.079	365.844	-1.33666	0.000414008	0.0113096
col-17		1516.6	393.377	4.38731	0	0
col-172		35.822	7.21018	4.73609	1.46243e-05	0.000552166
col-173		124.728	23.46	5.35411	0	0
col-178		708.461	2373.3	-3.18128	0	0
col-179		186.342	780.994	-4.07503	0	0
col-180		193.809	382.374	-1.82153	7.05269e-12	5.96884e-10
col-181		1008.94	3247.49	-2.90517	0	0
col-182		75.8322	27.5698	2.85557	8.69408e-07	3.99153e-05
col-184		661.415	1862.94	-2.62213	0	0
col-19		855.573	3211.63	-3.47871	0	0
col-20		880.609	3681.84	-3.74916	0	0
col-38		2690.26	481.541	6.16897	0	0
col-39		383.989	1467.88	-3.46963	0	0
col-48		501.402	96.3008	5.37557	0	0
col-49		1319.7	281.355	5.11239	0	0
col-62		155.25	653.586	-4.13196	0	0
col-63		1201.39	182.89	6.98519	0	0
col-7		185.383	692.402	-3.65645	0	0
col-71		2458.65	514.921	5.22275	0	0
col-73		4906.02	1134.94	5.09962	0	0
col-77		1975.43	884.172	2.45005	0	0
col-79		241.173	36.6769	6.91543	0	0
col-8		230.651	910.463	-3.70396	0	0
col-80		679.014	2145.67	-2.97779	0	0
col-81		897.642	4060.68	-4.00322	0	0
col-88		351.348	565.943	-1.5067	6.44806e-10	4.40225e-08
col-91		93.9662	180.238	-1.85596	7.09412e-07	3.28726e-05
col-92		801.418	2153.97	-2.47388	0	0
col-93		1652.37	5302.46	-2.77097	0	0
col-96		25.3254	104.276	-3.97579	1.29881e-11	1.07289e-09
col-97		1689.37	332.677	5.6413	0	0
col-98		162.957	520.375	-3.13556	0	0
comt-3		70.2369	19.8428	3.63812	5.15946e-08	2.78828e-06
comt-4		83.9961	0.77171	109.244	0	0
cpar-1		15.3466	47.6811	-3.06715	6.82801e-05	0.00223066
cpg-1		123.26	230.991	-1.82907	4.45507e-08	2.43401e-06
cpg-2		184.007	545.21	-2.91481	0	0
cpg-3		56.5573	225.912	-3.85392	0	0
cpg-8		121.786	73.3124	1.70186	0.000299685	0.0084331
cpg-9		463.671	648.836	-1.34196	1.15656e-06	5.22431e-05
cpi-1		347.048	254.792	1.49122	9.61337e-07	4.38219e-05
cpl-1		1934.2	905.98	2.3195	0	0
cpn-2		51.1544	18.975	2.7561	7.86159e-05	0.00252601
cpr-1		789.019	534.603	1.51555	8.01581e-14	7.95463e-12
cpr-6		1251.01	507.229	2.66639	0	0
cpt-1		224.52	74.2599	3.17436	0	0
cpt-4		24.638	6.62455	3.50999	0.00160535	0.0372095
cpz-1		1216.17	416.701	3.21367	0	0
cpz-2		193.084	123.441	1.58461	5.25663e-05	0.00175698
csnk-1		65.1108	32.8325	2.04544	0.000654566	0.0169269
csq-1		337.115	288.479	1.29523	0.00112509	0.0275017
cth-2		352.942	186.396	2.02768	8.88178e-16	9.91026e-14
ctl-2		187.534	66.868	2.8859	8.65974e-15	9.1828e-13
ctl-3		90.0897	31.0285	3.0078	3.01184e-08	1.68239e-06
cut-2		960.547	405.282	2.60057	0	0
cuti-1		92.1079	16.4682	5.65484	1.92291e-13	1.86693e-11
cyb-1		128.76	235.313	-1.78398	9.84484e-08	5.14075e-06
cyb-2.1		24.3745	66.5068	-2.64986	1.76681e-05	0.000657679
cyb-2.2		38.7247	99.9464	-2.46814	6.77075e-07	3.15043e-05
cyb-3		65.9617	147.263	-2.22107	2.49693e-08	1.41951e-06
cyc-2.1		2174.96	2808.91	-1.14613	1.91946e-06	8.44091e-05
cyc-2.2		123.518	194.396	-1.55569	0.000113044	0.00352123
cyn-1		217.845	335.064	-1.42392	4.77515e-05	0.00161774
cyn-17		36.8295	8.02028	4.37372	1.98035e-05	0.000728105
cyn-2		149.257	294.063	-1.92729	4.70384e-11	3.66303e-09
cyn-3		411.137	555.22	-1.29071	7.22903e-05	0.0023497
cyn-5		1392	1284	1.22923	8.74148e-08	4.60751e-06
cyn-7		2221.94	3483.13	-1.36264	0	0
cyp-14A5		108.382	16.5838	6.53518	0	0
cyp-34A4		20.2031	3.62904	5.18656	0.000868397	0.0218096
cyp-34A9		40.6729	2.63925	14.9291	5.56815e-09	3.44495e-07
cyp-35A2		86.7218	16.5405	5.3129	2.38565e-12	2.0982e-10
cyp-35A3		16.7152	2.65406	5.9132	0.00176855	0.0404736
cyp-37B1		16.497	1.61	9.75628	0.000556972	0.0146786
cyp-42A1		19.7917	3.78017	4.86332	0.00125484	0.0301477
cyp-43A1		41.7644	11.3071	3.61299	2.74888e-05	0.000980136
cysl-2		290.658	28.5615	11.0161	0	0
cysl-3		87.4214	41.8094	2.18586	2.20962e-05	0.000801232
	D1014.6	33.6469	2.47851	13.0541	1.8746e-07	9.44775e-06
	D1014.7	20.6723	2.16517	9.11346	0.000115338	0.00358523
	D1054.10	132.748	403.847	-2.88836	0	0
	D1054.11	118.072	312.726	-2.51149	0	0
	D1054.9	39.6087	7.45244	5.07336	2.89643e-06	0.000124206
	D1086.10	321.152	247.413	1.43005	1.902e-05	0.000703913
	D1086.11	74.7502	188.821	-2.44534	9.91529e-12	8.31309e-10
	D1086.17	43.5653	85.1587	-1.86382	0.000629828	0.0163679
	D1086.3	87.4243	21.114	4.25282	8.01441e-11	6.08268e-09
	D1086.6	28.6541	80.945	-2.71278	1.55744e-06	6.9236e-05
	D2005.7	27.5622	61.8832	-2.15424	0.000568407	0.0149361
	D2030.2	116.455	48.7131	2.47818	4.68095e-08	2.5512e-06
	D2045.8	102.059	14.1349	7.20001	2.22045e-16	2.56696e-14
	D2062.6	58.4872	114.851	-1.90067	4.40061e-05	0.00150335
	D2062.7	60.8587	130.507	-2.11019	7.25228e-07	3.35708e-05
	D2092.8	52.0785	15.64	3.35083	7.16436e-06	0.000287183
dab-1		123.866	61.8603	2.0427	3.30327e-06	0.000140577
daf-21		1323.68	1197.78	1.24848	2.55466e-08	1.44683e-06
dao-2		689.191	285.458	2.53168	0	0
dao-3		106.193	32.7977	3.33529	1.82088e-10	1.33239e-08
dao-4		211.84	36.1585	6.09663	0	0
dao-5		148.955	96.9052	1.54945	0.000797336	0.0202059
dars-1		208.891	129.669	1.64452	6.37725e-06	0.000258402
dcn-1		96.1466	58.5311	1.69908	0.00121813	0.0293917
dct-1		54.3352	11.8885	4.45024	1.89754e-07	9.54829e-06
dct-16		2067.63	4410.92	-1.92974	0	0
dct-18		283.828	912.478	-2.95489	0	0
dct-5		7.54236	36.2051	-5.0494	1.26706e-05	0.000484931
dct-7		65.2426	5.02714	12.1618	6.74349e-13	6.18567e-11
ddo-3		29.5968	64.0262	-2.08993	0.000665862	0.0171848
ddp-1		302.28	477.997	-1.46348	1.23884e-07	6.3798e-06
decr-1.1		22.74	91.1395	-3.90021	3.63481e-10	2.55949e-08
del-6		18.4034	48.2892	-2.56481	0.000382425	0.0105431
dgat-2		10.7812	31.1557	-3.00839	0.00136053	0.032272
dgk-2		39.0299	15.9366	2.48147	0.00142015	0.0334563
dgn-1		33.1541	10.1058	3.16371	0.00052403	0.0138676
dhs-12		121.61	67.7682	1.82395	6.17862e-05	0.00203781
dhs-2		32.1916	9.79076	3.15784	0.000650542	0.0168379
dhs-25		207.775	443.007	-2.01813	0	0
dhs-28		241.564	126.292	1.97713	2.08901e-10	1.51377e-08
dhs-6		85.5337	52.267	1.71737	0.00189539	0.0430252
dhs-9		74.3006	35.7398	2.16615	0.000103709	0.0032576
dif-1		162.543	98.9367	1.67975	4.29402e-05	0.00146805
dim-1		563.914	464.002	1.26167	0.000221015	0.0064166
dlc-1		572.003	731.691	-1.26811	1.91848e-05	0.00070826
dlc-2		37.6719	77.0828	-1.95416	0.000558843	0.0147106
dld-1		313.993	446.128	-1.28213	0.000623047	0.0162293
dlg-1		36.8732	4.11893	8.47774	3.07808e-07	1.50236e-05
dmd-6		35.0077	10.1171	3.33534	0.000241919	0.0069604
dmd-7		46.0826	10.5165	4.25345	2.23002e-06	9.7303e-05
dnj-13		195.594	127.617	1.56256	7.32608e-05	0.00237952
dnj-21		83.5054	144.497	-1.71821	5.81875e-05	0.00192905
dnj-27		27.9253	8.74174	3.04611	0.00186938	0.0425207
dnj-29		120.656	72.0585	1.71554	0.000266531	0.00760029
dod-17		51.0025	18.1095	2.87148	5.02436e-05	0.00168815
dod-19		50.2808	145.054	-2.84926	1.35308e-11	1.11363e-09
dod-22		18.879	2.14335	8.35717	0.00030214	0.00849154
dod-3		611.885	46.5911	13.8535	0	0
dod-6		232.988	44.4201	5.56473	0	0
dpy-10		58.7267	25.9037	2.3543	0.000189503	0.00559222
dpy-11		447.519	153.44	2.99083	0	0
dpy-13		3622.82	806.969	4.95902	0	0
dpy-18		158.126	60.9331	2.64592	2.69083e-11	2.15146e-09
dpy-2		69.2674	23.3984	3.0472	9.20613e-07	4.20939e-05
dpy-23		39.4635	16.8519	2.38014	0.00196697	0.0445147
dpy-3		104.166	41.113	2.64359	4.96466e-08	2.68949e-06
dpy-31		61.3376	14.974	4.10062	8.44534e-08	4.46191e-06
dpy-4		1591.05	369.697	4.92092	0	0
dpy-5		2946.71	711.743	4.37125	0	0
dpy-7		109.615	36.4402	3.10442	5.33616e-10	3.66544e-08
dpy-8		153.354	30.8916	5.00608	0	0
dpy-9		95.1731	38.5679	2.56992	3.28462e-07	1.59969e-05
dro-1		38.9455	77.5447	-1.89588	0.000869539	0.0218245
drr-2		147.551	221.516	-1.49178	0.000169589	0.00504438
dss-1		313.622	492.518	-1.44901	1.50795e-07	7.68628e-06
dvc-1		30.3905	61.6699	-1.95529	0.00201911	0.0454883
DY3.8		15.949	49.6729	-3.07169	4.63934e-05	0.00158009
	E01A2.1	104.671	56.3209	1.92382	5.83246e-05	0.00193217
	E01G4.3	85.1293	139.669	-1.61889	0.000359406	0.00998305
	E01G4.6	1149.24	98.4922	12.6157	0	0
	E03H12.5	173.321	415.72	-2.26593	0	0
	E03H12.7	49.8526	90.7166	-1.7389	0.00139943	0.0330237
	E04A4.5	151.39	255.868	-1.65948	7.43462e-07	3.43794e-05
eat-20		20.8487	4.39694	4.43751	0.00134448	0.0319589
ech-4		153.268	88.7346	1.74784	2.63184e-05	0.0009429
ech-7		47.9302	172.298	-3.47019	2.22045e-16	2.56696e-14
EEED8.3		12.5147	45.1755	-3.68196	1.84551e-05	0.000685269
eef-1A.1		9612.87	7128.83	1.65348	0	0
eef-1A.2		653.021	334.086	2.09495	0	0
eef-2		2472.51	1823.14	1.56671	0	0
eff-1		13.0188	0.793759	15.4463	0.00135846	0.0322572
efhd-1		66.3678	35.3855	1.94313	0.00119848	0.0289799
efl-3		23.2997	3.61073	6.02903	0.000184029	0.00545579
egal-1		41.7945	12.954	3.20201	8.33548e-05	0.00267445
egg-1		35.8309	141.142	-3.89315	2.55351e-15	2.8073e-13
egg-2		15.9389	48.2874	-2.99353	7.5992e-05	0.00245225
egl-21		87.9301	52.5494	1.75279	0.00116501	0.0282907
egl-3		61.4055	27.992	2.27508	0.00022093	0.0064166
eif-1		324.115	456.083	-1.27974	0.000557858	0.0146933
eif-3.B		102.97	37.0039	2.88465	8.46492e-09	5.08973e-07
elo-1		292.845	435.357	-1.34691	6.54557e-05	0.00214464
elo-2		28.9464	253.666	-8.36194	0	0
elo-5		43.406	379.978	-7.93827	0	0
elo-6		77.4581	545.167	-6.83629	0	0
elo-8		17.6387	46.0821	-2.55774	0.000546823	0.0144366
emb-9		213.916	140.307	1.54295	5.0812e-05	0.00170215
emc-1		50.4743	22.0382	2.35787	0.000522627	0.0138549
emo-1		640.998	796.109	-1.20685	0.000382192	0.0105431
epn-1		109.335	35.4895	3.17138	3.54776e-10	2.50212e-08
erfa-3		114.046	195.045	-1.66418	1.21582e-05	0.000466514
ets-9		39.5772	9.98725	3.84216	2.6779e-05	0.000957872
exo-3		49.7147	108.518	-2.09291	8.992e-06	0.000355676
exos-4.1		58.297	102.65	-1.69076	0.00116086	0.0282224
	F01D5.5	62.7944	31.9395	2.02976	0.00091021	0.0227198
	F01D5.6	32.2063	9.24435	3.32949	0.000441461	0.0119648
	F01G10.10	22.2715	4.37531	4.75429	0.000683243	0.0175929
	F01G4.6	897.589	708.334	1.3589	6.44338e-10	4.40225e-08
	F02D8.4	25.7004	69.2043	-2.60504	1.55608e-05	0.000586044
	F07A5.2	62.9617	147.474	-2.33368	5.18734e-09	3.21379e-07
	F07F6.8	84.9522	40.5953	2.1936	2.61855e-05	0.000938889
	F07H5.5	656.214	538.072	1.25223	0.000101363	0.00319287
	F08B12.4	893.324	630.22	1.51514	6.66134e-16	7.46986e-14
	F08F8.4	21.1388	51.9471	-2.37795	0.000545004	0.014397
	F08G5.6	64.1496	34.4102	1.93014	0.00159727	0.0370645
	F08H9.2	58.5477	240.241	-3.91355	0	0
	F09F7.4	729.462	467.169	1.61399	6.66134e-16	7.46986e-14
	F09F7.6	393.655	74.7787	5.60533	0	0
	F09F9.2	119.008	22.5414	5.33714	4.44089e-16	5.05574e-14
	F10C1.3	32.9652	84.025	-2.44907	6.01901e-06	0.000244771
	F10C1.9	5.95813	33.9474	-6.0282	8.38677e-06	0.0003335
	F10D11.6	82.796	21.2454	3.99568	7.35912e-10	4.98631e-08
	F10D7.5	38.232	8.94479	4.10826	2.12983e-05	0.000776696
	F10E9.7	23.4177	58.7388	-2.45612	0.000142545	0.00433775
	F11E6.3	570.932	1621.08	-2.66763	0	0
	F11E6.9	31.8464	5.90977	5.03809	3.14603e-05	0.00110678
	F11G11.5	95.1974	38.8556	2.55194	3.77936e-07	1.82676e-05
	F13A7.1	55.3778	117.025	-2.05232	6.2436e-06	0.000253445
	F13A7.11	49.2418	4.79863	9.80118	1.15131e-09	7.62809e-08
	F13B9.2	15.7783	2.37633	6.19961	0.00213798	0.0477347
	F13D11.4	55.6381	19.5386	2.89595	2.22939e-05	0.000806446
	F13D12.6	266.589	197.219	1.42265	0.000153767	0.00464148
	F13E6.1	167.731	94.199	1.82681	2.27757e-06	9.91849e-05
	F13E6.4	44.2536	16.0725	2.80175	0.000194217	0.00572756
	F13G3.10	173.96	269.079	-1.48654	4.1571e-05	0.00142656
	F13H10.6	230.588	103.725	2.32821	1.96065e-13	1.89946e-11
	F13H10.8	109.461	176.328	-1.576	0.000159046	0.00478471
	F13H8.5	74.3371	17.3896	4.34189	1.44421e-09	9.48466e-08
	F14B8.4	9.91777	32.8642	-3.47849	0.000351729	0.00979927
	F14D7.2	1.90297	13.7277	-7.69448	0.00214267	0.0478158
	F14F9.4	66.766	7.47962	8.43495	6.68621e-12	5.66937e-10
	F14H12.3	4.00873	19.4136	-5.16614	0.00115583	0.0281459
	F14H3.6	11.8098	37.6218	-3.28343	0.000218721	0.00637061
	F15B9.8	241.287	58.7194	4.29408	0	0
	F15E6.3	96.8727	25.4314	3.96156	2.79756e-11	2.22491e-09
	F15E6.4	441.75	170.487	2.7009	0	0
	F16A11.1	50.7056	19.33	2.6888	0.00011216	0.00349858
	F16B4.4	584.957	1418.05	-2.28341	0	0
	F17A9.4	25.576	6.5565	3.68326	0.000987988	0.0244301
	F17C11.1	176.663	58.1753	3.11914	2.66454e-15	2.92219e-13
	F17C11.11	219.325	46.6806	4.96276	0	0
	F17E9.4	55.8945	146.047	-2.60491	1.94281e-10	1.41469e-08
	F17E9.5	182.164	448.212	-2.36257	0	0
	F18A1.7	36.0811	116.289	-3.11615	2.42873e-10	1.75146e-08
	F18C5.10	75.9518	14.4923	5.2553	6.43008e-11	4.93028e-09
	F18C5.5	27.9838	8.31093	3.20463	0.00133328	0.031777
	F18H3.4	26.5005	6.91049	3.63331	0.000857421	0.0215823
	F20A1.10	126.427	195.871	-1.52802	0.000187606	0.00553988
	F20C5.10	16.1861	47.7578	-2.90504	0.000116821	0.0036263
	F20D1.3	166.599	46.8694	3.68849	0	0
	F20D6.11	45.6381	13.884	3.30172	2.88047e-05	0.00101976
	F20G2.3	37.0173	15.0703	2.46751	0.00203453	0.0457772
	F21A10.2	28.8632	6.14535	4.42284	0.000150649	0.00455962
	F21A3.11	42.3914	9.67665	4.24848	5.58343e-06	0.0002283
	F21C10.10	62.1484	26.147	2.45704	7.02207e-05	0.00229073
	F21C10.11	38.1827	16.1986	2.3911	0.0022289	0.049562
	F21C10.9	22.3281	50.6086	-2.19607	0.00152734	0.0356445
	F21D5.7	150.813	83.6204	1.81967	9.96776e-06	0.000390484
	F21F3.6	271.235	122.641	2.28156	4.66294e-15	5.0399e-13
	F21H7.5	79.7559	206.975	-2.48918	6.07958e-13	5.65767e-11
	F22B3.4	31.4955	105.85	-3.24956	6.6903e-10	4.56069e-08
	F22B8.7	76.1847	39.3645	2.02013	0.000271911	0.00771447
	F22D6.2	681.898	453.642	1.5569	2.5091e-13	2.40395e-11
	F22F4.1	53.3056	7.26543	6.95723	3.73679e-09	2.36743e-07
	F22F7.1	96.8106	252.926	-2.47836	2.88658e-15	3.15799e-13
	F22F7.8	9.64281	46.1712	-4.9664	1.04978e-06	4.766e-05
	F22H10.10	82.5908	128.611	-1.53015	0.00222717	0.0495535
	F22H10.3	228.349	411.869	-1.67311	2.70494e-10	1.93818e-08
	F23C8.6	253.796	164.22	1.58928	2.80774e-06	0.000120865
	F23F12.12	73.2382	158.218	-2.11786	4.41383e-08	2.41442e-06
	F23H11.5	874.916	1212.42	-1.27045	6.25283e-08	3.35568e-06
	F25E5.8	104.128	40.0278	2.7141	2.72808e-08	1.5431e-06
	F25G6.8	121.472	177.554	-1.44607	0.00166949	0.0384618
	F26A1.9	25.7182	7.40335	3.28915	0.00182767	0.0416566
	F26A10.2	34.6753	1.56778	21.7504	2.91001e-08	1.63161e-06
	F26A3.4	90.151	49.297	1.91417	0.000207154	0.00608107
	F26B1.2	83.444	46.1054	1.89905	0.000407356	0.0111618
	F26B1.8	91.0782	278.587	-2.91433	0	0
	F26F12.3	122.583	18.9596	6.46152	0	0
	F26F4.2	59.5727	116.269	-1.88667	4.70045e-05	0.00159847
	F26G1.2	36.2386	14.5853	2.49527	0.0020685	0.0463913
	F26G1.5	179.547	80.484	2.29303	2.45646e-10	1.76861e-08
	F26G1.9	23.7327	2.31296	9.81589	2.79777e-05	0.000993617
	F27C1.1	62.7524	183.726	-2.857	4.29656e-14	4.38005e-12
	F27D4.4	79.111	134.444	-1.65689	0.000284858	0.00805632
	F28B3.6	61.7702	105.849	-1.65348	0.00146783	0.0344529
	F28C10.3	21.4487	4.692	4.27278	0.00135919	0.0322574
	F28C6.5	67.6464	11.9207	5.53756	3.81128e-10	2.67535e-08
	F28F5.6	53.2985	20.3731	2.67294	8.52083e-05	0.00272806
	F28F8.9	19.1287	47.513	-2.41049	0.000832137	0.0210285
	F28H7.3	64.4463	124.457	-1.89952	1.91137e-05	0.000706796
	F29C4.2	707.082	1036.11	-1.39286	1.22865e-11	1.01869e-09
	F29C6.1_1	89.3524	38.7819	2.39042	3.25469e-06	0.000138641
	F30A10.12	13.3155	36.2489	-2.77637	0.00107066	0.0263042
	F30A10.2	56.863	10.6481	5.13473	2.20591e-08	1.26854e-06
	F30H5.3	42.7428	8.92945	4.61177	2.51099e-06	0.000108717
	F31C3.13	691.904	1857.09	-2.50166	0	0
	F31C3.15	431.814	1371.25	-2.94101	0	0
	F31D4.9	239.618	377.177	-1.42623	1.73208e-05	0.000646897
	F31F7.1	68.7623	145.341	-2.09243	1.8988e-07	9.54829e-06
	F32A11.3	123.003	182.246	-1.47043	0.000903082	0.022567
	F32A5.2	18.0291	45.2442	-2.45293	0.000920233	0.0229317
	F32A5.4	399.955	102.017	4.17486	0	0
	F32A7.5	82.1916	27.44	3.10441	6.91963e-08	3.695e-06
	F32B5.4	50.5566	165.55	-3.18427	1.56541e-14	1.63295e-12
	F32B6.4	50.2704	108.502	-2.07546	1.08462e-05	0.000421219
	F32D1.11	35.8417	11.0051	3.16966	0.00030646	0.00860217
	F32D1.5	290.132	436.787	-1.37152	2.36246e-05	0.000852519
	F32D1.6	21.8331	66.2567	-2.97335	3.49962e-06	0.000147431
	F32D1.7	18.778	64.3596	-3.37275	8.88968e-07	4.073e-05
	F33A8.7	48.8212	3.33159	14.1391	2.00911e-10	1.46059e-08
	F33D4.6	185.289	15.3642	12.0198	0	0
	F33H12.7	34.8625	0.919999	38.0113	9.9761e-09	5.93571e-07
	F34D10.8	63.9145	254.801	-3.81854	0	0
	F34H10.3	97.0735	12.0597	7.91199	2.22045e-16	2.56696e-14
	F35B12.4	4.57471	37.26	-8.54516	4.4428e-07	2.12002e-05
	F35C11.5	20.8871	70.0349	-3.27067	4.66377e-07	2.21603e-05
	F35D11.5	41.6268	78.6084	-1.80226	0.00172764	0.039645
	F35H10.10	41.3552	10.8951	3.70487	2.45903e-05	0.00088523
	F35H8.4	16.9755	43.01	-2.49375	0.00104141	0.0256944
	F36A2.10	10.9327	62.1226	-5.89023	2.0774e-09	1.34268e-07
	F36A2.12	47.1014	89.8467	-1.81838	0.000693281	0.0178412
	F36A2.3	133.904	47.1086	2.92966	4.5322e-11	3.54167e-09
	F36D1.4	38.4381	84.9973	-2.11723	7.09969e-05	0.00231245
	F36D3.4	26.6954	64.638	-2.33737	0.000136274	0.00416672
	F36H12.3	10.3066	41.0201	-4.12343	1.74183e-05	0.000649705
	F36H12.4	28.2942	75.1399	-2.55336	9.62965e-06	0.000378561
	F37A8.5	65.7671	7.56499	8.20774	1.22538e-11	1.01786e-09
	F37C12.3	224.218	349.489	-1.43804	2.08068e-05	0.000761246
	F38A5.7	81.2774	30.36	2.777	5.91652e-07	2.7702e-05
	F38A6.4	34.3572	12.8228	2.62895	0.00180804	0.0413051
	F39B2.3	83.5004	36.4022	2.38598	6.80357e-06	0.000273944
	F40E10.5	105.729	23.0484	4.6885	1.36335e-13	1.32942e-11
	F40E10.6	110.995	51.3591	2.25082	9.35558e-07	4.27337e-05
	F40F8.5	117.968	56.56	2.14019	1.61679e-06	7.18031e-05
	F40F9.3	27.9573	58.565	-2.02832	0.00160592	0.0372095
	F40G9.2	81.3458	162.57	-1.9532	4.3663e-07	2.08796e-05
	F40H3.2	8.05222	36.2983	-4.71882	1.94096e-05	0.00071538
	F40H6.1	31.5022	70.5919	-2.16617	0.000208834	0.00612239
	F41B4.3	34.8625	13.4678	2.56366	0.00203602	0.0457772
	F41C3.2	37.6979	8.68019	4.1602	2.22834e-05	0.000806446
	F41C3.5	584.799	361.783	1.7214	6.66134e-16	7.46986e-14
	F41E6.12	57.6088	18.3449	3.18981	4.48361e-06	0.000186043
	F41E6.5	31.0975	10.853	2.77211	0.00205874	0.0462186
	F41E7.20	6.92304	31.9455	-4.89988	4.74935e-05	0.00161144
	F41F3.3	4248.71	1813.07	2.76681	0	0
	F41F3.8	28.0267	7.58999	3.49442	0.000766762	0.0195083
	F41G3.6	30.715	64.8507	-2.04675	0.000806135	0.0204174
	F42A8.1	20.8298	52.2	-2.4249	0.000421834	0.011503
	F42A9.6	42.4957	106.26	-2.39277	5.8161e-07	2.7346e-05
	F42G8.10	269.755	458.623	-1.60031	4.95756e-10	3.43696e-08
	F43C1.7	35.8515	2.9117	11.7435	1.08122e-07	5.60672e-06
	F43G6.7	2.6411	24.393	-9.6257	2.79201e-05	0.000992359
	F43H9.4	44.7285	18.8152	2.45023	0.000707498	0.0181757
	F44A6.5	59.7245	21.357	2.86947	1.19129e-05	0.000459068
	F44E2.11	13.8059	62.0587	-4.56426	3.51085e-08	1.94179e-06
	F44E2.4	25.6943	5.70056	4.21857	0.00045576	0.0122929
	F44E5.4	39.8994	3.97658	9.56189	5.00988e-08	2.71071e-06
	F44E5.5	39.9533	4.24894	8.95709	6.85422e-08	3.66443e-06
	F44E7.9	74.6781	124.799	-1.63291	0.000654734	0.0169269
	F45D3.3	89.7304	34.1506	2.72633	2.31139e-07	1.14814e-05
	F45D3.4	230.285	57.2669	4.19663	0	0
	F45E1.4	86.672	21.3421	4.17578	1.28511e-10	9.54364e-09
	F45E4.5	13.7531	55.3139	-4.10283	5.67891e-07	2.67571e-05
	F45G2.8	53.354	99.4052	-1.79655	0.000448401	0.0121309
	F45H10.2	424.735	639.349	-1.42515	1.08283e-08	6.39923e-07
	F45H10.3	290.177	451.501	-1.42589	1.63683e-06	7.25495e-05
	F46C5.10	21.9504	49.5266	-2.18502	0.00181255	0.0413541
	F46C8.8	73.4835	20.6339	3.65717	2.43784e-08	1.39299e-06
	F46F3.3	29.4638	4.43338	6.2812	1.89965e-05	0.000703624
	F46H5.3	2101.24	1791.59	1.29817	8.88178e-16	9.91026e-14
	F47A4.5	40.2826	3.0638	12.5991	1.22172e-08	7.1822e-07
	F47B10.9	31.8909	4.44561	6.76489	6.04124e-06	0.000245453
	F47B3.7	19.2131	51.5807	-2.61066	0.000201449	0.00592913
	F47B7.2	61.2462	23.4885	2.67031	2.5044e-05	0.000900121
	F47B7.7	8.87408	40.3618	-4.75053	6.74228e-06	0.000271721
	F47B8.2	53.1238	11.6011	4.43881	2.70216e-07	1.33193e-05
	F47D12.9	69.0778	38.1722	1.88734	0.00140363	0.0331019
	F48D6.4	605.943	198.8	3.16385	0	0
	F48E3.4	19.6724	79.1355	-3.93162	4.43835e-09	2.77314e-07
	F49C12.11	660.778	1106.23	-1.55773	0	0
	F49C5.11	61.4662	10.5228	5.62928	2.03253e-09	1.31747e-07
	F49E10.2	15.9242	2.40342	6.17605	0.00206293	0.0462895
	F49E12.1	14.2603	37.5682	-2.65415	0.00127299	0.0305022
	F49E2.5	80.2675	24.7297	3.3577	2.40899e-08	1.37826e-06
	F49F1.5	3.48625	17.0818	-5.2552	0.00208327	0.0466293
	F49H12.5	326.014	94.3855	3.79153	0	0
	F52A8.5	131.307	210.342	-1.57927	3.64451e-05	0.00126333
	F52A8.6_2	24.9267	55.5415	-2.15422	0.0010724	0.0263125
	F52B11.2	66.9997	112.369	-1.63016	0.00133836	0.0318643
	F52E4.5	60.2874	5.7939	9.75957	2.14757e-11	1.72943e-09
	F52F12.5	36.8903	79.8269	-2.08086	0.00015735	0.00473688
	F52F12.8	9.65278	38.5955	-4.17231	2.69973e-05	0.000964913
	F52G3.6	15.7328	38.6187	-2.44357	0.00220699	0.0491289
	F52H3.5	359.342	63.0161	6.12208	0	0
	F52H3.6	34.8625	69.1714	-1.91308	0.00142176	0.0334766
	F53A2.7	321.029	273.324	1.28714	0.00197907	0.0447209
	F53A9.1	231.225	53.988	4.50211	0	0
	F53A9.6	165.497	59.8634	2.83361	6.7768e-13	6.20354e-11
	F53A9.7	87.1562	40.5094	2.24897	1.31696e-05	0.000501464
	F53A9.8	434.724	222.603	2.048	0	0
	F53B1.4	276.359	29.7525	9.85009	0	0
	F53B2.8	344.416	53.2605	7.04987	0	0
	F53B6.4	80.1875	172.209	-2.084	2.31586e-08	1.32836e-06
	F53E10.1	65.0766	15.456	4.21609	2.44166e-08	1.39339e-06
	F53E10.6	87.7009	139.049	-1.56367	0.000866941	0.0218086
	F53F1.4	1504.35	903.431	1.80629	0	0
	F53F10.2	180.607	104.459	1.76838	2.83136e-06	0.000121765
	F53F10.3	143.526	204.925	-1.4149	0.00145091	0.0340915
	F53F4.16	38.9744	82.1099	-2.00329	0.000249434	0.00715367
	F53F4.18	15.8043	40.3512	-2.52451	0.00134758	0.0320158
	F53F4.25	124.751	210.189	-1.65183	7.61762e-06	0.000304264
	F53F8.3	2.60085	21.2816	-8.55061	0.00012177	0.00376431
	F53F8.4	8.14373	29.6944	-3.81789	0.000390586	0.0107421
	F53G12.8	23.8945	67.2168	-2.73418	1.01394e-05	0.000396297
	F53H2.3	32.017	10.5473	2.92484	0.00118765	0.0287336
	F53H4.2	77.3313	130.31	-1.65436	0.000359439	0.00998305
	F54A3.5	233.622	400.812	-1.5862	1.51535e-08	8.81596e-07
	F54B11.5	36.1281	11.6719	3.01684	0.000432988	0.011785
	F54C9.3	534.274	276.942	1.99872	0	0
	F54D1.6	41.8154	8.22912	4.88462	2.001e-06	8.78143e-05
	F54D5.12	235.203	163.859	1.48322	8.92014e-05	0.00283366
	F54D7.6	510.348	723.838	-1.39386	7.06474e-09	4.27651e-07
	F54D7.7	6247.28	9333.63	-1.21925	0	0
	F54F7.3	42.5077	97.2354	-2.18075	1.20858e-05	0.000464531
	F54H12.7	32.9522	68.05	-1.9921	0.000879778	0.0220337
	F55B11.2	87.1825	204.081	-2.25001	6.17234e-11	4.74889e-09
	F55B11.3	32.909	88.2783	-2.57696	1.35243e-06	6.05239e-05
	F55C12.1	68.6778	28.1778	2.53983	1.68199e-05	0.000629238
	F55D12.6	23.8227	61.9734	-2.52178	6.93454e-05	0.00226382
	F55G11.2	40.9107	5.59061	6.90946	2.25854e-07	1.12438e-05
	F55H12.4	135.002	386.416	-2.68316	0	0
	F55H12.5	20.6189	49.8117	-2.33784	0.000855433	0.0215443
	F56A4.2	48.0875	130.926	-2.65521	1.16898e-09	7.73374e-08
	F56B3.4	30.0111	87.5763	-2.81571	2.81812e-07	1.38301e-05
	F56C3.9	37.2203	4.19333	8.41198	2.81035e-07	1.38071e-05
	F56C9.10	80.6701	30.9845	2.70047	1.07076e-06	4.85141e-05
	F56C9.6	64.8801	113.914	-1.70345	0.000508939	0.013524
	F56D12.10	1059.09	2252.44	-1.92908	0	0
	F56D2.3	43.979	6.33363	6.62684	9.85746e-08	5.14135e-06
	F56D2.5	36.5074	7.44506	4.6546	1.37358e-05	0.000521253
	F56D3.1	218.955	30.4131	7.52177	0	0
	F56D5.3	37.3674	2.86733	12.5057	4.41289e-08	2.41442e-06
	F56D6.13	14.0673	41.981	-2.99563	0.000223125	0.00646946
	F56H9.2	238.227	432.205	-1.69308	3.70214e-11	2.91332e-09
	F57B10.14	502.753	699.889	-1.36168	1.08964e-07	5.64383e-06
	F57C2.4	20.2385	60.8905	-2.9345	1.08931e-05	0.000422673
	F57C9.1	69.4001	37.0843	1.95314	0.000825766	0.0208792
	F57F4.4	104.293	187.775	-1.75424	2.85732e-06	0.000122764
	F57H12.6	273.992	57.2264	5.03347	0	0
	F58A6.9	129.319	369.495	-2.68276	0	0
	F58B3.6	162.494	58.3075	2.83212	1.2963e-12	1.16524e-10
	F58B4.7	7.66735	24.9111	-3.43009	0.00199471	0.0450291
	F58E6.13	312.135	48.1712	7.03611	0	0
	F58E6.5	46.4071	95.3398	-1.96515	0.000109631	0.00342446
	F58G6.3	8.43586	73.2473	-9.06539	9.02056e-13	8.19063e-11
	F58G6.7	8.35029	34.5578	-4.33457	5.41995e-05	0.00180618
	F58G6.9	11.0828	66.0355	-6.19708	3.44868e-10	2.43991e-08
	F58H1.2	44.4755	4.23754	10.0355	6.18851e-09	3.79215e-07
	F58H10.1	46.3864	8.79749	5.0551	4.27119e-07	2.04903e-05
	F59B1.8	38.092	9.19453	3.99238	2.7778e-05	0.000988089
	F59B10.5	45.6447	15.5997	2.96558	8.64972e-05	0.00275752
	F59C6.16	74.8218	185.005	-2.39507	3.53912e-11	2.78994e-09
	F59E11.5	20.0227	56.0616	-2.73484	5.5747e-05	0.00185225
faah-2		143.107	19.7482	7.20523	0	0
far-3		112.905	24.0156	4.80035	1.35447e-14	1.42283e-12
fasn-1		55.6901	21.7099	2.61853	7.76826e-05	0.0025014
fat-1		252.861	383.189	-1.38961	4.96737e-05	0.00167402
fat-3		170.439	261.669	-1.47458	7.61775e-05	0.00245646
fat-6		376.565	277.083	1.46781	1.02479e-06	4.65726e-05
fat-7		161.492	89.0303	1.85873	2.11357e-06	9.23117e-05
fbxa-215		22.6503	64.9776	-2.80668	9.70577e-06	0.000381219
fbxa-37		31.5258	5.80693	5.08248	3.23826e-05	0.00113783
fip-5		65.8513	129.655	-1.93583	7.86641e-06	0.000313642
fip-6		190.673	34.1096	5.78342	0	0
fipr-1		2.59939	44.1418	-17.4016	1.87565e-09	1.22108e-07
fipr-10		17.8186	80.2331	-4.44182	5.27041e-10	3.6314e-08
fipr-13		14.1215	51.3744	-3.6414	5.55099e-06	0.00022718
fipr-2		34.1046	159.12	-4.57882	0	0
fipr-21		849.246	1335.35	-1.44157	0	0
fipr-22		106.161	9.7139	10.4545	0	0
fipr-26		46.2829	3.03362	14.6202	5.32032e-10	3.66016e-08
fipr-3		21.6466	99.0149	-4.45954	4.87321e-12	4.17153e-10
fipr-4		31.4076	216.371	-6.63896	0	0
fipr-5		12.3471	53.7275	-4.47774	3.42272e-07	1.66334e-05
fipr-6		16.0179	75.2939	-4.67048	8.96396e-10	6.02816e-08
fipr-7		20.8861	127.286	-6.0337	0	0
fipr-9		9.10821	48.3466	-5.53881	2.22495e-07	1.11013e-05
fis-2		66.4644	34.6836	1.98622	0.000874813	0.0219339
fkb-1		274.558	389.152	-1.28597	0.00139958	0.0330237
fkb-2		925.508	1335.6	-1.31255	1.58497e-10	1.16738e-08
fkb-3		273.045	60.7094	4.74678	0	0
fkb-5		155.105	65.2896	2.40668	9.92452e-10	6.63434e-08
fmo-1		33.5132	8.63275	3.6967	0.000155097	0.00467533
fmo-2		16.62	0.0885282	162.881	5.84713e-05	0.00193497
fmo-3		30.1281	5.32766	5.30349	3.82175e-05	0.00131764
fmo-4		122.192	22.2437	5.52567	0	0
folt-2		254.865	461.472	-1.71202	2.63256e-12	2.30182e-10
fos-1		39.8286	14.462	2.7808	0.000444841	0.0120491
ftn-1		64.1524	8.78034	6.93722	1.06239e-10	7.94225e-09
ftn-2		680.192	397.311	1.82226	0	0
ftt-2		682.533	360.093	2.03673	0	0
gars-1		114.48	70.3799	1.68351	0.000523676	0.0138676
gbh-2		43.734	19.7693	2.28604	0.00164115	0.0379362
gcs-1		216.981	32.7365	6.86961	0	0
gcsh-1		8.18917	92.659	-11.8834	0	0
gdh-1		965.74	694.625	1.46462	7.99361e-15	8.5167e-13
gei-4		50.866	21.5162	2.43398	0.000344473	0.00960904
gem-4		19.8074	1.70516	11.214	9.87657e-05	0.00311762
gipc-1		164.022	298.951	-1.74562	7.60585e-09	4.57934e-07
gipc-2		158.504	425.425	-2.57564	0	0
glb-1		64.4229	31.8176	2.09212	0.000512258	0.0136041
glf-1		84.4154	11.7054	7.02082	9.9476e-14	9.80658e-12
glh-1		317.854	259.012	1.34981	0.000294699	0.00830323
gln-2		86.3035	151.31	-1.72943	3.41292e-05	0.00118948
gln-3		562.818	213.45	2.70714	0	0
gln-5		21.7655	74.3111	-3.32096	1.74141e-07	8.82608e-06
gln-6		55.8996	189.365	-3.30251	1.11022e-16	1.30364e-14
glrx-10		418.459	245.666	1.81581	6.10623e-14	6.11372e-12
gly-7		84.4729	50.174	1.76302	0.00134014	0.0318897
gly-8		344.109	89.7539	4.16319	0	0
gna-2		19.535	61.8184	-3.08962	4.83501e-06	0.000199516
gob-1		78.0972	31.3244	2.59257	3.08263e-06	0.000131562
got-1.2		135.785	79.6148	1.73105	9.15108e-05	0.00290086
got-2.2		160.859	98.9177	1.65723	7.13878e-05	0.00232205
gpb-1		134.62	76.8543	1.78891	4.17138e-05	0.00142939
gpd-1		96.0587	188.366	-1.90425	1.51514e-07	7.71413e-06
gpd-2		699.322	419.433	1.75632	0	0
gpd-3		834.321	464.535	1.92221	0	0
gpdh-2		686.337	199.182	3.52737	0	0
gpx-2		191.673	120.232	1.63023	2.15389e-05	0.000784608
gpx-3		4.54503	19.4457	-4.57782	0.00181371	0.0413595
gpx-5		46.0164	145.787	-3.12629	6.43263e-13	5.94919e-11
grd-10		27.0776	130.738	-4.74654	2.22045e-16	2.56696e-14
grd-13		11.3247	35.3394	-3.22949	0.000382833	0.0105479
grd-3		44.887	169.827	-3.64845	1.11022e-16	1.30364e-14
grd-5		488.187	376.043	1.41878	4.55475e-07	2.17113e-05
grl-10		39.9953	8.33119	4.60307	5.44542e-06	0.000223283
grl-15		227.631	44.643	5.39124	0	0
grl-16		605.767	194.863	3.21525	0	0
grl-21		26.0629	114.249	-4.26389	2.45581e-13	2.35879e-11
grl-4		53.5329	151.545	-2.79817	9.60554e-12	8.06847e-10
grl-5		365.662	51.4846	7.67469	0	0
grl-7		274.225	46.1557	6.33701	0	0
grsp-1		86.018	136.286	-1.55385	0.00115735	0.0281662
gsp-2		273.89	202.465	1.4236	0.000122772	0.00379266
gsp-3		110.967	180.473	-1.58355	0.000117837	0.0036553
gsp-4		79.1811	146.625	-1.83129	8.5579e-06	0.000339703
gsr-1		277.738	113.245	2.58948	0	0
gss-1		75.4525	40.5413	1.94635	0.000524035	0.0138676
gst-1		491.522	239.988	2.1426	0	0
gst-10		287.051	176.617	1.72459	6.46378e-09	3.94466e-07
gst-12		31.2102	3.01628	9.8491	1.418e-06	6.32881e-05
gst-13		233.918	57.752	4.24157	0	0
gst-19		17.3754	0.789519	21.4687	0.000108025	0.00337899
gst-26		37.6293	76.5801	-1.94343	0.000633913	0.016455
gst-30		29.8666	1.47995	19.9139	3.22712e-07	1.5734e-05
gst-35		42.6097	3.58863	11.3408	7.12168e-09	4.30516e-07
gst-38		44.8232	8.15514	5.28602	4.34475e-07	2.07987e-05
gst-4		789.49	51.939	15.8623	0	0
gst-5		145.26	35.6244	4.11538	4.44089e-16	5.05574e-14
gst-7		284.85	174.023	1.73195	5.99097e-09	3.67613e-07
gst-9		30.8204	9.97332	2.97159	0.00131354	0.0314066
gta-1		325.455	273.619	1.31741	0.000672907	0.0173467
gut-2		62.2952	105.955	-1.64093	0.00168177	0.038685
gyg-2		40.7694	150.541	-3.63771	2.44249e-15	2.69184e-13
	H02I12.5	19.9407	64.7699	-3.17355	1.88433e-06	8.29455e-05
	H03E18.1	44.9446	4.74104	9.0828	8.93131e-09	5.3558e-07
	H06A10.1	5.61142	24.3437	-4.60028	0.000499122	0.0133104
	H06I04.14	52.6869	21.1669	2.54916	0.000163314	0.00489669
	H10E21.4	154.846	72.3102	2.18512	2.34696e-08	1.34448e-06
	H19N07.3	58.8138	29.7279	2.0598	0.00106571	0.0262341
	H20E11.2	19.3468	1.77239	10.4773	0.000141975	0.00432333
	H23N18.5	449.587	123.757	3.73167	0	0
	H28O16.1	1232.04	686.723	1.92767	0	0
	H42K12.3	142.316	17.1352	8.18043	0	0
hacd-1		16.8115	254.541	-14.8472	0	0
haf-2		86.3936	22.6133	3.91759	4.33411e-10	3.01874e-08
haf-7		36.7753	4.38423	7.95645	4.43734e-07	2.11967e-05
haly-1		58.0013	23.9444	2.49028	0.000101629	0.00319899
hecd-1		65.9593	30.0342	2.27268	0.000133467	0.00409204
hgo-1		73.6251	32.8333	2.32488	3.57024e-05	0.00124142
hif-1_1		57.3887	16.732	3.45654	1.75918e-06	7.77419e-05
hil-2		197.554	100.744	2.04139	3.04381e-09	1.94211e-07
hil-3		153.906	18.2965	8.34028	0	0
hil-4		239.416	346.958	-1.33521	0.000574422	0.0150589
his-17		11.9601	0.684963	16.4211	0.00207475	0.0464617
his-18		24.9177	4.73711	4.9664	0.000245706	0.00706048
his-24		264.777	47.9302	5.88763	0	0
his-3		54.0187	15.4873	3.4973	3.05309e-06	0.000130425
his-37		434.999	342.425	1.38536	6.9672e-06	0.00027978
his-4		20.8987	4.63524	4.21999	0.00164725	0.038047
his-5		23.5769	4.17317	5.28118	0.000289731	0.00817865
his-7		38.3124	9.98882	3.71754	4.72367e-05	0.00160515
his-74		168.29	305.322	-1.72221	1.21593e-08	7.15757e-07
hke-4.2		108.804	65.4903	1.70244	0.000601576	0.0157339
hlh-30		69.4681	30.1351	2.40305	3.52346e-05	0.0012261
hog-1		30.475	8.25887	3.50043	0.000454765	0.0122735
hpd-1		432.389	181.636	2.46594	0	0
hpl-2		101.88	155.289	-1.50161	0.00124156	0.0298768
hpo-18		1281.46	2187.75	-1.54528	0	0
hpo-19		123.218	193.091	-1.55182	0.000126471	0.0038962
hpo-26		5.71303	24.8361	-4.61398	0.000438188	0.0118905
hpo-8		129.315	242.206	-1.82493	2.47516e-08	1.40893e-06
hrdl-1		77.4584	41.5013	1.95416	0.00041096	0.0112469
hrg-1		121.333	32.6635	3.77153	6.16174e-13	5.72225e-11
hrg-3		31.7527	1.32169	23.6214	1.00038e-07	5.20555e-06
hrp-1		224.432	350.008	-1.4391	1.98475e-05	0.000728525
hsp-1		1701.99	1507.9	1.25943	7.9083e-11	6.01232e-09
hsp-12.2		197.763	304.874	-1.44678	5.02351e-05	0.00168815
hsp-16.41		12.3471	77.8741	-6.47418	6.38944e-12	5.4383e-10
hsp-16.48		98.0507	154.2	-1.54324	0.0006503	0.0168379
hsp-16.49		53.4235	149.232	-2.77406	1.66391e-11	1.357e-09
hsp-60		138.041	332.975	-2.30119	0	0
htas-1		33.9073	87.6536	-2.48896	2.76368e-06	0.000119312
hum-5		52.4992	23.9555	2.24977	0.000727771	0.0186219
iars-1		112.698	61.7314	1.88697	4.96291e-05	0.00167377
icd-1		2217.28	2876.53	-1.13221	1.05799e-05	0.000412302
icl-1		1725.71	212.986	8.98704	0	0
idh-1		164.628	714.552	-4.27824	0	0
idha-1		290.585	231.659	1.36359	0.000377653	0.0104501
ifb-1		207.72	97.3232	2.22322	2.84408e-11	2.25391e-09
ifb-2		170.595	292.969	-1.64502	1.94157e-07	9.74153e-06
ifc-2		74.5001	197.96	-2.55715	5.73097e-13	5.34434e-11
ife-1		554.417	696.64	-1.23455	0.000205489	0.00604011
iff-1		1167.11	1796.79	-1.35739	2.22045e-16	2.56696e-14
iff-2		1219.83	1021.74	1.32746	2.07048e-11	1.67336e-09
ify-1		105.346	215.545	-1.97408	5.11361e-09	3.17249e-07
ikb-1		29.499	7.7873	3.58423	0.000476151	0.0127591
ilys-5		801.64	1123.69	-1.26997	2.05656e-07	1.02954e-05
ima-2		98.7333	149.447	-1.49779	0.00156744	0.0364288
ima-3		97.6375	56.6912	1.79381	0.000393866	0.0108253
inf-1		327.887	463.84	-1.271	0.000719488	0.018452
ins-11		20.8417	1.9125	10.4579	7.56693e-05	0.00244535
irg-2		77.0556	2.73279	27.0068	0	0
isl-1		39.925	11.0332	3.5385	5.01704e-05	0.00168815
ivd-1		213.602	323.832	-1.40751	0.000104837	0.00328614
jun-1		70.2946	40.71	1.81288	0.00225221	0.0499866
	K01A2.10	23.7821	6.00139	3.69407	0.0015217	0.0355731
	K01A2.5	77.8508	44.8033	1.82694	0.00116276	0.0282532
	K01C8.1	101.264	37.3248	2.81389	1.93198e-08	1.11387e-06
	K01D12.15	99.9391	156.63	-1.54454	0.000576248	0.0150891
	K01G5.8	114.487	186.811	-1.58937	7.74953e-05	0.00249716
	K02A6.3	41.793	18.6549	2.30006	0.00198714	0.0448808
	K02D7.1	329.231	181.854	1.9636	5.37348e-14	5.41635e-12
	K02E11.10	249.993	86.4965	3.03261	0	0
	K03E5.2	71.6617	155.283	-2.12301	5.39034e-08	2.90955e-06
	K03E6.7	35.6157	12.8704	2.72395	0.00109966	0.0269242
	K03H1.5	21.7324	4.52781	4.48197	0.00102062	0.0252092
	K04G2.4	24.6544	63.8479	-2.50499	5.7687e-05	0.00191387
	K04H4.2	56.1197	9.90319	5.43238	1.50631e-08	8.77476e-07
	K04H4.5	44.8232	90.535	-1.92188	0.00024677	0.00708636
	K05B2.4	24.6135	1.60201	15.0276	6.25823e-06	0.000253809
	K05F1.9	65.0023	128.119	-1.93451	9.22106e-06	0.000364415
	K06A5.2	71.4349	167.461	-2.27474	1.72406e-09	1.12402e-07
	K07A1.5	27.9761	63.7843	-2.19601	0.000352022	0.00980133
	K07A1.6	17.6038	54.7012	-3.08057	1.6547e-05	0.000620064
	K07E1.1	34.9356	112.873	-3.12648	4.14012e-10	2.89261e-08
	K07E3.9	24.1885	4.25755	5.34575	0.000221159	0.00641661
	K07H8.10	535.154	399.143	1.4232	1.17634e-07	6.08588e-06
	K08B4.7	27.4674	5.68727	4.54126	0.000186635	0.00551847
	K08C9.1	12.7299	50.8137	-4.06957	1.98327e-06	8.71297e-05
	K08C9.2	72.2854	130.223	-1.76666	7.47427e-05	0.00242064
	K08D12.6	189.199	708.025	-3.63911	0	0
	K08D12.8	43.7413	8.03966	5.225	6.61161e-07	3.08599e-05
	K08F4.5	39.1127	78.6887	-1.92197	0.000633056	0.0164422
	K09D9.1	34.8232	2.3777	14.1402	8.67798e-08	4.57942e-06
	K09E4.1	5.99988	21.7069	-3.87503	0.00212997	0.0476033
	K09H9.11	71.8627	137.274	-1.88686	7.78754e-06	0.000310774
	K10B3.1	124.321	52.6743	2.41613	3.84994e-08	2.12149e-06
	K10C8.3_1	110.706	55.1701	2.06835	7.04063e-06	0.000282475
	K10D2.5	45.8974	94.0371	-1.95776	0.000132499	0.00406791
	K10D3.4	28.4162	9.02307	3.00407	0.00187388	0.0426016
	K10H10.4	21.7216	107.896	-4.86129	9.02611e-14	8.93745e-12
	K11H12.7	43.3965	114.001	-2.51891	6.25426e-08	3.35568e-06
	K11H12.8	158.167	80.9681	1.99574	3.03504e-07	1.48297e-05
	K12B6.11	1.16208	16.2544	-14.6266	0.000259108	0.00740745
	K12H4.5	420.128	585.303	-1.34368	2.88717e-06	0.000123927
	K12H4.7	350.194	257.233	1.48903	9.65259e-07	4.3956e-05
	K12H6.6	85.2735	33.8138	2.63065	8.40945e-07	3.86481e-05
kbp-3		63.4411	121.731	-1.88719	2.76047e-05	0.000982705
kca-1		32.299	80.3274	-2.39488	1.40321e-05	0.00053197
kcc-1		38.7515	11.3094	3.34407	0.000105836	0.00331281
kin-19		306.389	180.923	1.81443	8.47176e-11	6.40811e-09
kin-3		276.807	182.643	1.59039	7.8678e-07	3.63076e-05
klc-2		52.3044	22.6577	2.36546	0.000409698	0.0112192
klp-15		31.977	92.244	-2.79356	1.5206e-07	7.73318e-06
klp-16		31.0877	69.5022	-2.1626	0.000237635	0.00684592
lab-1		36.7993	107.09	-2.80197	1.47357e-08	8.6064e-07
lam-1		54.0423	26.5906	2.10227	0.00137151	0.0324639
lam-2		40.4666	14.8814	2.73797	0.000468364	0.0125875
lap-2		274.145	164.489	1.73568	1.24245e-08	7.29452e-07
larp-1		106.148	45.2013	2.44781	2.32093e-07	1.15161e-05
lbp-5		116.632	173.21	-1.45747	0.00153133	0.0357005
lbp-6		718.269	899.155	-1.1981	0.000329159	0.00921051
lbp-9		586.683	1027.39	-1.66011	0	0
lea-1		408.94	195.719	2.20073	0	0
lec-1		773.76	572.801	1.38106	3.88684e-09	2.44865e-07
lec-10		169.676	310.085	-1.72113	1.07027e-08	6.33338e-07
lec-3		50.2727	20.655	2.50535	0.000268156	0.00762978
lec-4		114.653	61.2933	1.94194	2.09495e-05	0.000765844
lec-6		1366.36	941.511	1.62164	0	0
lec-8		130.654	236.026	-1.76504	1.4808e-07	7.57369e-06
lec-9		173.983	341.251	-1.82648	6.55772e-11	5.01957e-09
let-2		336.784	217.599	1.68814	8.80464e-10	5.93883e-08
let-504		59.7379	119.437	-1.94372	1.75715e-05	0.000654628
lgc-21		39.6564	13.4021	2.94729	0.000271167	0.00770309
lgc-22		126.735	33.533	3.8588	9.99201e-14	9.82876e-12
lgc-27		43.937	9.98006	4.28933	3.34734e-06	0.000142317
lgg-1		1327.12	579.594	2.4641	0	0
lgg-2		172.298	76.7923	2.30771	4.49206e-10	3.11906e-08
lgx-1		22.0223	3.35907	6.17562	0.000255384	0.00730565
lin-33		49.6742	23.8926	2.15142	0.00158977	0.0369095
lin-42		68.8905	14.4441	4.79161	1.54868e-09	1.0141e-07
linc-7		42.6063	84.1757	-1.88651	0.000551052	0.0145311
linc-80		20.6131	50.2714	-2.36089	0.000726834	0.0186085
lipl-2		30.4906	8.37043	3.45215	0.00049686	0.0132659
lips-3		66.9445	12.8814	5.09631	1.33061e-09	8.75142e-08
lips-7		36.8321	8.54898	4.11134	3.146e-05	0.00110678
lips-9		47.7106	8.86524	5.17911	2.29162e-07	1.13959e-05
lit-1		55.4272	16.4888	3.3857	3.39124e-06	0.000143911
lmn-1		163.429	110.659	1.50064	0.000919331	0.022922
lon-1		95.7511	31.4049	3.15624	4.0558e-09	2.55151e-07
lon-3		323.095	91.7466	3.84896	0	0
lon-8		261.362	60.2331	4.55404	0	0
lpr-3		66.6057	19.3236	3.50762	2.12658e-07	1.06341e-05
lpr-5		44.3891	12.2481	3.58157	1.63625e-05	0.000613661
lpr-6		49.323	19.6235	2.58918	0.000205694	0.00604217
lpr-7		22.8762	5.865	3.6189	0.00212121	0.0474311
lron-9		20.2807	2.92954	6.52014	0.000371225	0.0102849
lsm-1		55.245	137.222	-2.46319	3.82114e-09	2.41405e-07
lsm-3		94.8846	146.226	-1.52856	0.00107142	0.0263047
lsm-5		77.1774	123.165	-1.56578	0.00172792	0.039645
lsm-6		60.1899	112.939	-1.81881	0.000134298	0.00411191
lsm-8		102.122	172.514	-1.64523	5.21608e-05	0.00174472
lst-3		84.4799	40.0064	2.20501	2.60703e-05	0.000935505
lys-2		92.8836	43.778	2.22415	8.51939e-06	0.000338474
lys-7		68.0882	15.6125	4.37769	6.75341e-09	4.09782e-07
lys-8		511.559	172.639	3.03216	0	0
	M01H9.3	196.009	91.2818	2.23057	9.34683e-11	7.02265e-09
	M03F4.6	32.4204	11.3617	2.77098	0.00162892	0.0376819
	M04F3.4	136.091	56.0734	2.45877	5.7306e-09	3.53086e-07
	M05B5.2	48.8255	19.3681	2.59447	0.00021646	0.00631705
	M05D6.5	144.918	67.3612	2.16712	9.33098e-08	4.90095e-06
	M05D6.6	207.095	100.574	2.14627	1.42413e-10	1.05164e-08
	M153.1	127.539	23.5857	5.45126	0	0
	M163.1	66.781	23.6164	2.89109	3.38945e-06	0.000143911
	M163.19	82.8898	8.12076	9.71433	3.9968e-15	4.33035e-13
	M28.5	1161.72	1865.7	-1.44009	0	0
	M60.2	133.143	49.1718	2.78569	2.13486e-10	1.5445e-08
	M60.4	126.999	83.2829	1.5619	0.00152675	0.0356445
	M60.7	18.7524	0.233046	78.0219	2.17598e-05	0.000790951
mab-7		58.3059	10.9969	5.15868	1.25847e-08	7.3693e-07
mai-1		65.2855	32.1586	2.09785	0.000449686	0.012155
mai-2		895.226	1343.4	-1.35109	1.78424e-12	1.58479e-10
mak-1		153.502	95.2141	1.63177	0.000166379	0.00495877
mam-2		25.7889	2.48716	9.94573	1.1243e-05	0.00043512
mam-3		17.5255	1.85461	8.96175	0.000438125	0.0118905
mars-1		51.8732	23.2174	2.29196	0.000623627	0.0162349
math-33		77.4483	28.2511	2.85206	6.7558e-07	3.14674e-05
mca-1		38.225	12.9247	2.93139	0.00036536	0.0101412
mca-2		42.1017	14.4626	2.94365	0.000174076	0.00516755
mce-1		122.625	78.7996	1.58731	0.00133276	0.031777
mdl-1		79.0793	43.0516	1.929	0.000434178	0.0118086
mdt-28		153.329	94.63	1.63555	0.000161032	0.00483797
mei-2		37.137	100.561	-2.59455	2.20434e-07	1.10107e-05
mek-1		70.8445	30.0849	2.45666	2.06765e-05	0.000757097
mesp-1		67.2091	243.307	-3.45786	0	0
mex-1_1		29.0168	67.6074	-2.24782	0.000166221	0.00495735
mex-3		62.2943	116.369	-1.81244	0.000114157	0.00355344
mex-5		68.709	145.312	-2.09227	1.9267e-07	9.67773e-06
mex-6		25.7496	59.5021	-2.23532	0.000441107	0.0119624
mfb-1		21.0704	3.42639	5.7925	0.000434381	0.0118086
mig-6		191.919	90.725	2.19044	3.19283e-10	2.26651e-08
mlc-1		1568.95	1423.51	1.24428	1.9683e-09	1.27769e-07
mlc-3		1935.82	1829.88	1.18206	2.97494e-07	1.45519e-05
mlt-10		184.537	26.3458	7.19425	0	0
mlt-8		425.694	90.4823	4.95283	0	0
mlt-9		96.0236	14.6523	6.57194	5.55112e-15	5.97111e-13
mltn-9		24.7756	2.59624	9.17324	2.22397e-05	0.000805784
mnat-1		30.939	70.7194	-2.20859	0.000154748	0.00466793
mnk-1		149.404	34.7668	4.33343	0	0
moag-4		294.861	468.352	-1.45047	3.52939e-07	1.71147e-05
moe-3		58.862	14.1206	4.16939	1.19019e-07	6.14337e-06
mop-25.1		84.7275	38.7896	2.272	1.45965e-05	0.000552045
mpst-5		18.0683	52.3758	-2.83146	7.10412e-05	0.00231245
mpst-6		16.2537	50.7001	-3.07967	3.72329e-05	0.00128864
mrp-5		43.7978	13.6111	3.22762	5.0799e-05	0.00170215
mrpl-36		77.3232	135.647	-1.72344	9.85407e-05	0.00311271
mrpl-40		79.3274	133.66	-1.64228	0.000369005	0.0102297
mrps-14		107.376	172.959	-1.58011	0.000167173	0.00497912
mrps-35		36.0857	76.9395	-2.04551	0.000275769	0.0078091
msd-1		23.8755	71.8728	-2.91297	2.00277e-06	8.78143e-05
msd-2		306.684	1058.15	-3.11963	0	0
msd-3		23.8755	74.3255	-3.01065	8.01302e-07	3.69398e-05
msd-4		225.867	615.185	-2.61255	0	0
msi-1		47.5693	21.304	2.31066	0.000918127	0.0229047
msp-10		44.1228	144.517	-3.22235	3.10973e-13	2.95524e-11
msp-142		130.19	256.044	-1.91031	1.13998e-09	7.56417e-08
msp-152		142.173	578.343	-4.05867	0	0
msp-19		344.176	1048.73	-2.74595	0	0
msp-3		155.065	406.701	-2.50252	0	0
msp-36		436.961	932.076	-1.99731	0	0
msp-38		124.47	368.395	-2.77044	0	0
msp-40		325.201	893.954	-2.44271	0	0
msp-42		47.5747	96.2378	-1.93153	0.000141474	0.00431102
msp-49		169.955	518.685	-2.98029	0	0
msp-50		211.081	530.049	-2.43662	0	0
msp-51		276.176	723.136	-2.5078	0	0
msp-53		248.94	710.947	-2.73875	0	0
msp-55		181.303	524.55	-2.82936	0	0
msp-56		202.093	429.336	-2.009	1.11022e-16	1.30364e-14
msp-57		424.705	1210.66	-2.61824	0	0
msp-59		405.276	1118.11	-2.51388	0	0
msp-64		182.574	446.198	-2.34163	0	0
msp-65		242.494	629.754	-2.46931	0	0
msp-76		338.366	877.642	-2.31503	0	0
msp-77		324.566	938.216	-2.60872	0	0
msp-78		213.351	647.624	-2.90507	0	0
msp-81		363.877	949.488	-2.38012	0	0
mtch-1		212.168	347.279	-1.51865	1.49165e-06	6.63769e-05
mtl-1		46.7891	3.08684	14.5272	4.23641e-10	2.95527e-08
mtrr-1		64.8685	31.5134	2.12837	0.00038161	0.0105336
mup-2		1021.4	896.738	1.25535	6.19535e-07	2.89773e-05
mup-4		44.2088	17.4306	2.59321	0.000430861	0.0117342
myo-3		74.8098	35.0768	2.22283	6.45134e-05	0.00211841
nas-11		42.2529	18.6754	2.32653	0.00166761	0.0384579
nas-14		24.9479	3.97982	5.91699	0.000109227	0.0034142
nas-15		41.8309	7.25947	5.53582	7.46671e-07	3.44922e-05
nas-37		29.2493	9.17267	3.04575	0.00147222	0.0345379
nasp-2		75.047	250.978	-3.18381	0	0
ndk-1		2031.08	2938.21	-1.29239	0	0
ned-8		153.305	276.256	-1.76371	1.50189e-08	8.76036e-07
nep-1		63.9838	16.7327	3.85304	1.04097e-07	5.41049e-06
nep-17		148.425	97.713	1.53124	0.00107925	0.026439
nex-1		488.039	260.42	1.96902	0	0
nex-2		132.493	41.6466	3.25916	3.0298e-12	2.62724e-10
nfx-1		109.371	43.0763	2.62895	2.94716e-08	1.65037e-06
nhr-114		65.3433	136.952	-2.07468	5.83847e-07	2.73938e-05
nhr-3		47.1345	8.16549	5.54158	1.50592e-07	7.68466e-06
nhr-57		31.1438	4.31664	6.83135	7.24802e-06	0.000290018
nipi-3		69.2112	15.2883	4.56054	2.70783e-09	1.73514e-07
nit-1		115.221	4.485	24.2142	0	0
nlp-24		503.569	999.221	-1.85197	0	0
nlp-26		57.9764	165.896	-2.79336	1.4555e-12	1.30053e-10
nlp-27		134.197	285.216	-2.04874	3.36264e-12	2.9006e-10
nlp-29		510.688	281.361	1.89855	0	0
nlp-30		462.343	97.5265	4.91838	0	0
nlp-31		521.102	141.069	3.70869	0	0
nlp-33		1217.71	766.203	1.68597	0	0
nlp-34		245.78	103.419	2.49809	6.66134e-16	7.46986e-14
nlp-36		263.919	442.348	-1.56522	5.61217e-09	3.46264e-07
nmur-4		32.5735	3.55454	8.67379	1.35337e-06	6.05239e-05
nmy-1		109.451	40.5831	2.79497	6.66183e-09	4.0545e-07
nnt-1		26.0297	1.77864	14.26	3.77802e-06	0.000158229
noah-1		42.3935	14.3157	2.98827	0.000143332	0.00435874
noah-2		83.8986	21.7843	3.94876	6.85812e-10	4.66092e-08
nol-5		318.43	241.258	1.44928	1.09403e-05	0.00042377
npa-1		615.729	409.611	1.6131	6.03961e-14	6.07414e-12
nra-4		81.6456	38.4042	2.21195	3.34544e-05	0.00116869
nrf-6		36.9099	78.4042	-2.03645	0.000260359	0.00743373
nspa-1		21.2495	95.8508	-4.4014	1.33968e-11	1.10462e-09
nspa-3		20.2534	84.1208	-4.05543	8.69907e-10	5.88532e-08
nspa-5		15.2731	48.5957	-3.15606	4.15995e-05	0.00142656
nspa-8		172.984	529.86	-3.00096	0	0
nspb-1		1.4001	18.2309	-13.4741	0.000134285	0.00411191
nspb-10		7.55353	60.7027	-8.44268	1.27674e-10	9.49724e-09
nspb-11		11.7643	82.6892	-7.22425	4.01124e-13	3.77992e-11
nspb-12		11.7544	83.3234	-7.30562	2.65343e-13	2.52696e-11
nspb-2		2.52018	37.1685	-15.2385	4.69964e-08	2.55828e-06
nspb-3		2.24016	39.995	-18.1997	9.05997e-09	5.4257e-07
nspb-4		5.6004	46.7786	-8.70274	1.56822e-08	9.11173e-07
nspb-6		16.6793	120.612	-7.26766	0	0
nspb-7		1.30734	26.8324	-21.0582	1.71732e-06	7.59671e-05
nspb-8		6.24619	68.3272	-11.5985	6.54365e-13	6.02701e-11
nspb-9		4.93885	46.6267	-9.80583	8.59946e-09	5.16371e-07
nspc-10		171.008	83.1449	2.12316	1.00937e-08	5.99673e-07
nspc-14		157.793	85.7899	1.87048	2.42279e-06	0.000105203
nspc-17		57.7689	19.6252	3.00039	9.60319e-06	0.000377852
nspc-20		185.374	113.352	1.67667	1.20424e-05	0.000463349
nspc-7		209.289	145.705	1.45003	0.000479639	0.0128443
nspc-9		145.716	92.1149	1.59072	0.000473258	0.0126962
nspd-1		310.816	979.372	-2.85253	0	0
nspd-2		282.664	1155.82	-3.69344	0	0
nspd-3		242.1	897.67	-3.44591	0	0
nspd-4		123.955	387.578	-2.94573	0	0
nspd-5		223.539	725.467	-3.14935	0	0
nspd-6		192.551	691.906	-3.51065	0	0
nspd-7		171.694	526.858	-3.0114	0	0
nspd-9		20.4978	61.5824	-2.92223	1.04639e-05	0.000408137
nspe-1		218.213	48.0604	4.78934	0	0
nspe-2		96.6788	11.4042	8.27273	0	0
nspe-3		20.5354	0	#DIV/0!	5.49554e-06	0.000225116
nspe-4		62.3005	1.14042	53.484	9.54792e-15	1.00533e-12
nspe-6		81.5028	9.03526	8.6087	2.44249e-14	2.53606e-12
nspe-7		75.9227	21.896	3.55667	2.29031e-08	1.31539e-06
nucb-1		82.3886	42.8095	2.00955	0.000168043	0.0050017
numr-1		26.868	0.790318	33.9836	5.63032e-07	2.65561e-05
nuo-3		325.559	452.582	-1.25181	0.00166934	0.0384618
nuo-4		163.183	110.907	1.4904	0.00112079	0.0274116
nuo-5		121.587	78.5239	1.58046	0.0015219	0.0355731
nurf-1		114.365	51.9355	2.29382	4.0098e-07	1.9319e-05
nxf-1		65.1528	30.6518	2.19837	0.000235245	0.00679017
oac-14		103.443	2.80464	35.2419	0	0
oac-57		13.7763	37.7441	-2.78312	0.000833738	0.021057
oac-6		24.0811	3.3894	6.75623	8.55434e-05	0.00273684
odc-1		83.5435	25.3179	3.41806	9.14635e-09	5.47012e-07
oga-1		23.5877	5.61642	3.90205	0.00121149	0.0292631
ogt-1		103.335	24.315	4.36839	9.85878e-13	8.91564e-11
oig-3		10.7798	32.5662	-3.14582	0.000767968	0.0195279
oig-6		117.466	72.6875	1.66722	0.00057266	0.0150302
ola-1		316.068	474.32	-1.36537	1.24943e-05	0.000479003
oma-1		30.2483	81.3049	-2.58619	3.42515e-06	0.000145076
oma-2		28.2262	99.4667	-3.39511	9.01753e-10	6.04606e-08
ora-1		111.439	22.5194	5.03597	7.54952e-15	8.0627e-13
orc-5		24.5048	63.2399	-2.49739	6.49673e-05	0.00213175
osm-7		53.6171	21.018	2.61625	0.000103583	0.00325592
ost-1		1304.78	1099.61	1.31326	2.72147e-11	2.17209e-09
pab-1		1519.11	1482.8	1.16862	1.77717e-05	0.000660438
pab-2		79.066	22.7269	3.58257	9.64774e-09	5.76231e-07
paf-2		31.3336	4.9745	5.90463	1.46135e-05	0.000552166
pah-1		81.5995	42.8478	1.98794	0.000218384	0.00636491
pam-1		176.728	109.546	1.6555	2.87356e-05	0.00101812
pan-1		72.2848	20.2199	3.67115	3.00698e-08	1.68177e-06
pars-1		189.611	90.2823	2.17492	5.60823e-10	3.84644e-08
pat-2		43.8314	20.0853	2.25973	0.00180857	0.0413051
pbo-1		57.8682	110.691	-1.86255	9.11022e-05	0.00288995
pbs-5		358.451	288.64	1.35177	0.00012386	0.00382363
pcca-1		127.364	79.4727	1.63842	0.000519806	0.0137882
pccb-1		164.682	97.2257	1.74286	1.20447e-05	0.000463349
pck-2		942.314	636.831	1.58507	0	0
pcn-1		126.464	244.108	-1.87562	6.28439e-09	3.84041e-07
pcyt-1		26.0241	57.8569	-2.15606	0.000821067	0.0207721
pdhb-1		144.322	204.56	-1.40041	0.0019758	0.0446696
pdhk-2		78.5995	42.2513	1.95642	0.00035659	0.0099162
pdi-2		1479.63	690.431	2.27529	0	0
pdi-3		830.592	641.335	1.38024	6.77099e-10	4.60869e-08
pek-1		32.5555	7.35573	4.21045	7.77889e-05	0.00250303
pept-1		20.5588	53.276	-2.51696	0.000234786	0.00678127
perm-2		157.052	635.432	-3.97258	0	0
perm-3		93.4314	166.968	-1.73834	1.31431e-05	0.00050088
perm-4		167.889	540.375	-3.17878	0	0
pes-8		105.013	26.6135	4.07688	2.79843e-12	2.43735e-10
pfd-1		203.955	356.174	-1.61611	4.15717e-08	2.28237e-06
pfd-4		146.679	225.825	-1.52246	7.38389e-05	0.00239656
pfd-6		161.319	241.435	-1.45198	0.000241555	0.0069544
pfn-2		360.157	248.996	1.57027	3.15442e-08	1.7533e-06
pgp-14		9.22315	30.4556	-3.45913	0.000615692	0.016075
pgp-2		32.562	11.214	2.81812	0.00139629	0.0329808
phat-1		16.8994	1.23264	13.088	0.000268246	0.00762978
phat-2		40.0221	4.73892	8.05673	1.18431e-07	6.12008e-06
phat-4		149.017	32.7403	4.56591	0	0
phg-1		82.7666	20.1817	4.20325	3.19348e-10	2.26651e-08
pho-11		320.471	238.056	1.47027	5.16229e-06	0.000212435
phy-2		74.0505	23.851	3.19897	1.79541e-07	9.08953e-06
pinn-4		103.764	164.405	-1.54885	0.000407126	0.0111618
pitr-1		108.395	51.095	2.19815	2.28331e-06	9.93382e-05
pitr-5		70.7959	8.14199	8.31482	1.47038e-12	1.31121e-10
pme-5		27.6817	6.61969	3.95936	0.000390601	0.0107421
pod-1		96.9463	61.713	1.64576	0.00203571	0.0457772
pod-2		42.0329	97.2419	-2.20343	9.79418e-06	0.000384355
pos-1		63.0155	186.396	-2.88433	2.05391e-14	2.13755e-12
ppm-2		205.366	94.1028	2.26793	1.58251e-11	1.29296e-09
pqn-13		33.8092	5.79412	5.48491	1.0064e-05	0.000393911
pqn-31		11.4084	41.3153	-3.73304	3.63869e-05	0.00126326
pqn-32		96.4156	4.96497	18.3298	0	0
pqn-35		38.3672	15.5702	2.49428	0.00149426	0.0350182
pqn-44		105.245	39.1973	2.79033	1.24973e-08	7.32767e-07
pqn-47		30.8351	3.75058	7.72595	4.49916e-06	0.000186515
pqn-52		190.48	332.937	-1.6333	5.80642e-08	3.13037e-06
pqn-59		299.094	200.726	1.59772	1.80236e-07	9.11442e-06
pqn-94		28.4182	164.007	-5.64027	0	0
praf-3		121.05	190.473	-1.55128	0.000145268	0.00440867
prdx-2		1099.47	807.215	1.46561	0	0
prg-2		58.5381	128.689	-2.15955	4.60487e-07	2.19269e-05
prl-1		74.714	33.9003	2.29843	3.76876e-05	0.00130137
prmt-1		431.802	560.216	-1.25159	0.000412351	0.0112712
prp-8		52.0493	22.1259	2.4112	0.000337244	0.00941911
ptc-3		48.4814	13.2743	3.64339	5.74084e-06	0.000234096
ptr-1		32.3489	3.76291	8.09343	2.04981e-06	8.97893e-05
ptr-11		20.9911	4.90059	3.9887	0.00207186	0.0464201
ptr-16		24.4872	4.92917	4.66326	0.000378784	0.0104696
ptr-18		38.7145	7.95964	4.64525	7.28219e-06	0.000291125
ptr-4		61.0788	6.06639	9.4698	1.98148e-11	1.60722e-09
ptr-6		17.2362	2.52976	6.38457	0.00118624	0.0287191
pud-1.2		252.218	193.468	1.35236	0.00148491	0.0348173
puf-11		36.6768	113.359	-2.99117	1.07013e-09	7.11118e-08
puf-5		29.9121	109.318	-3.53859	4.85526e-11	3.7744e-09
puf-6		16.8335	43.7582	-2.55245	0.000762961	0.0194226
puf-7		11.0948	36.5657	-3.40837	0.000200254	0.00589782
pyc-1		323.368	186.71	1.87416	2.35656e-12	2.07669e-10
pyp-1		332.562	267.588	1.364	0.000129805	0.00399067
pyr-1		34.836	13.645	2.53586	0.00222977	0.049562
qua-1		122.555	14.2063	8.45333	0	0
	R01B10.3	33.9234	76.6596	-2.17084	0.000109885	0.00342998
	R01E6.2	31.5022	6.57162	4.52816	6.61294e-05	0.00216356
	R02E4.3	305.971	80.6437	4.10201	0	0
	R02F11.1	143.717	55.6677	2.6057	4.01839e-10	2.81193e-08
	R02F2.1	376.527	235.695	1.71565	4.58524e-11	3.57689e-09
	R04D3.3	3.77474	18.6972	-5.26202	0.00131961	0.0315013
	R04F11.2	884.904	1224.37	-1.25251	2.93406e-07	1.43676e-05
	R04F11.3	51.2099	92.3813	-1.73708	0.00126342	0.0303053
	R05D3.6	92.7553	142.253	-1.51632	0.00155492	0.036194
	R05G6.9	15.1469	0.680897	21.5615	0.000319315	0.0089518
	R05H5.3	151.536	297.629	-1.91414	5.50674e-11	4.26259e-09
	R06B9.5	63.283	24.48	2.65901	1.99757e-05	0.000732033
	R06C1.4	408.779	328.578	1.36462	2.91116e-05	0.001029
	R07B1.13	41.2242	8.90452	4.4487	5.25542e-06	0.000216069
	R07E3.1	186.999	108.158	1.77941	1.421e-06	6.33587e-05
	R07E3.6	25.6835	4.28499	5.66684	0.000104733	0.00328516
	R07E5.13	135.913	249.05	-1.7874	4.02882e-08	2.21734e-06
	R07E5.4	53.9405	25.7182	2.16678	0.000970478	0.0240369
	R08E5.3	222.256	29.1647	7.963	0	0
	R09B3.2	831.857	1111.98	-1.21876	1.53789e-05	0.000579679
	R09B3.3	2983.58	4371.06	-1.26766	0	0
	R09E10.13	249.953	8.31763	28.8193	0	0
	R09E10.6	131.625	325.585	-2.34048	0	0
	R09F10.17	1.78913	13.4671	-8.05419	0.00209966	0.0469726
	R09F10.8	5.48328	21.5102	-4.17494	0.00158205	0.0367492
	R09H10.3	49.6266	92.0131	-1.7758	0.000888161	0.0222313
	R102.11	26.3753	8.03966	3.10912	0.00224821	0.0499224
	R102.5	122.751	65.3442	1.9068	1.98463e-05	0.000728525
	R10D12.1	25.1784	4.9237	4.80497	0.000267776	0.0076261
	R10E4.7	31.9279	77.1336	-2.33122	3.28763e-05	0.00115298
	R10E9.2	103.693	226.344	-2.09778	1.42548e-10	1.05164e-08
	R11F4.1	105.327	36.4259	2.99563	2.42164e-09	1.55843e-07
	R11G11.6	23.1626	3.27163	6.67484	0.00012977	0.00399067
	R12A1.3	35.2897	12.0319	2.87467	0.000743115	0.0189733
	R12C12.1	35.8548	104.805	-2.81818	1.80642e-08	1.04416e-06
	R12C12.10	65.2232	11.8357	5.35584	1.21128e-09	7.99e-08
	R12C12.9	79.5401	30.1895	2.74639	9.04942e-07	4.14196e-05
	R12E2.14	408.278	275.107	1.58734	2.43971e-09	1.56781e-07
	R12E2.15	603.353	326.563	1.99036	0	0
	R12E2.2	132.098	57.1746	2.34585	3.37484e-08	1.87118e-06
	R148.7	24.5103	60.5452	-2.38452	0.000173716	0.00516029
	R17.2	42.8806	18.4621	2.38303	0.00122297	0.0294768
	R186.8	69.0793	164.057	-2.3158	1.26297e-09	8.31874e-08
	R74.2	94.9716	21.5187	4.52655	3.91776e-12	3.36006e-10
rab-1		379.764	254.416	1.60924	2.95681e-09	1.89198e-07
rab-11.1		620.782	420.398	1.57663	5.63105e-13	5.2621e-11
rab-14		65.7595	17.6228	3.76682	9.53418e-08	4.99015e-06
rab-5		225.355	122.239	1.89271	6.70442e-09	4.07489e-07
rab-6.2		59.1195	30.236	2.03772	0.00118273	0.028661
rab-7		172.32	113.725	1.54647	0.000284768	0.00805632
rack-1		2560.75	2507.16	1.1733	1.06789e-08	6.32766e-07
ram-2		1272.04	1047.83	1.34044	1.72307e-12	1.53349e-10
ran-1		745.024	947.794	-1.22095	5.04035e-05	0.00169099
rbx-1		201.218	324.318	-1.5031	5.44582e-06	0.000223283
rcn-1		78.3847	27.8587	2.935	3.33836e-07	1.6241e-05
ret-1		355.654	284.095	1.37184	6.32623e-05	0.00208343
rfc-3		47.8581	87.628	-1.74863	0.00153907	0.0358623
rho-1		240.966	119.366	2.09721	1.21352e-11	1.00988e-09
rhr-1		57.5531	147.788	-2.55251	2.92712e-10	2.0907e-08
rhy-1		68.1539	6.17982	10.3875	6.4615e-13	5.96359e-11
ril-1		946.018	1230.39	-1.17654	0.000164059	0.00491379
riok-3		63.1754	30.2547	2.15949	0.000378823	0.0104696
rla-1		3557.74	6368.44	-1.49847	0	0
rla-2		3131.76	4367.36	-1.20743	5.55112e-16	6.30368e-14
rmd-1		7.16703	63.9207	-9.41712	1.67799e-11	1.36531e-09
rmd-3		70.7533	148.338	-2.07119	1.96904e-07	9.86831e-06
rmd-6		29.1549	62.0755	-2.0478	0.0010693	0.0262956
rme-2		41.0745	121.341	-2.87938	5.85282e-10	4.00806e-08
rmo-1		132.029	279.824	-2.05632	3.86013e-12	3.31698e-10
rnp-4		169.111	253.876	-1.45194	0.00016616	0.00495735
rol-1		1149.83	205.339	6.08178	0	0
rol-6		546.378	143.718	3.7916	0	0
rol-8		850.045	219.564	4.09449	0	0
rop-1		244.254	67.3928	3.80354	0	0
rpb-10		94.8464	166.29	-1.71094	2.17986e-05	0.000791723
rpb-11		59.1434	105.57	-1.71614	0.000726322	0.018606
rpb-12		124.324	207.788	-1.64552	9.55358e-06	0.00037623
rpb-3		71.1621	117.093	-1.58831	0.00181225	0.0413541
rpb-4		136.565	208.632	-1.50666	0.000186447	0.00551655
rpb-5		112.426	181.262	-1.5737	0.000136813	0.00417749
rpb-8		95.0724	182.799	-1.87104	4.15766e-07	1.99884e-05
rpia-1		62.5772	109.945	-1.70648	0.000610501	0.0159488
rpl-1		3564.99	3609.45	1.1534	1.21121e-09	7.99e-08
rpl-10		5119.32	5996.1	1.06739	0.00052893	0.0139806
rpl-11.1		2233.73	2982.45	-1.15195	3.65313e-07	1.76956e-05
rpl-12		3100.24	4212.55	-1.17043	2.42346e-11	1.94811e-09
rpl-13		4879.35	5144.05	1.15401	5.29798e-13	4.96119e-11
rpl-14		4018.07	5278.06	-1.12629	1.26857e-08	7.41873e-07
rpl-16		3532.56	3632.54	1.11462	4.08888e-06	0.000169978
rpl-17		3820.16	3989.13	1.10434	1.09304e-05	0.000423752
rpl-18		4041.22	3519.12	1.33057	0	0
rpl-19		4278.27	4640.48	1.08743	6.58943e-05	0.00215744
rpl-2		5295	4448.45	1.45895	0	0
rpl-21		4024.25	4341.47	1.07715	0.000671671	0.0173248
rpl-23		4872.42	6499.83	-1.07186	0.000229669	0.00665063
rpl-24.1		4734.61	6090.5	-1.06146	0.00201654	0.0454533
rpl-25.1		1323.2	913.116	1.58729	0	0
rpl-27		5266.01	6280.94	1.05887	0.00199606	0.0450368
rpl-28		3396.48	2980.53	1.33472	0	0
rpl-29		4598.94	5116.48	1.07184	0.000621446	0.0161969
rpl-3		4510.3	3981.98	1.32372	0	0
rpl-30		2486	2505.4	1.14236	2.33133e-06	0.000101329
rpl-31		3804.76	4059.73	1.07881	0.000743196	0.0189733
rpl-33		4321.27	5967.75	-1.13962	4.21546e-11	3.2999e-09
rpl-34		3196.98	4234.84	-1.14624	4.5398e-09	2.83217e-07
rpl-35		3880.98	3811.96	1.17253	2.80442e-12	2.43784e-10
rpl-36		4889.49	6857.24	-1.11636	3.32155e-09	2.11331e-07
rpl-39		3441.77	4969.23	-1.23598	0	0
rpl-4		4422.16	3544.8	1.46344	0	0
rpl-43		5140.45	5645.7	1.12959	1.34072e-10	9.92374e-09
rpl-5		3773.76	2578.28	1.6926	0	0
rpl-6		4109.99	4226.19	1.13343	9.88468e-09	5.89597e-07
rpl-7		4702.88	4609.41	1.17615	3.9968e-15	4.33035e-13
rpl-7A		3178.99	2558.81	1.42478	0	0
rpn-1		127.143	73.7962	1.77084	8.45482e-05	0.00270886
rpn-2		130.814	74.1061	1.8026	4.49716e-05	0.00153399
rpn-3		210.279	154.348	1.38564	0.00189194	0.0429687
rpn-6.1		139.45	83.1966	1.70078	0.000120031	0.00371565
rpoa-1		17.9595	47.5016	-2.581	0.000411705	0.0112604
rps-0		4026.68	3792.64	1.24504	0	0
rps-10		3563.1	5120.92	-1.21623	0	0
rps-12		3634.84	5926.06	-1.36711	0	0
rps-13		2948.17	3948.69	-1.18553	2.65665e-12	2.31837e-10
rps-14		4893.51	6623.46	-1.07682	7.84865e-05	0.00252366
rps-16		4784.65	6694.75	-1.14309	1.37912e-12	1.23721e-10
rps-2		3313.72	3221.41	1.1567	2.96195e-09	1.89257e-07
rps-20		3489.79	4526.48	-1.13162	3.31483e-08	1.84018e-06
rps-25		8861.37	11744.3	-1.17379	0	0
rps-26		4021.59	5316.67	-1.13857	4.4791e-10	3.11489e-08
rps-27		3702.62	3441.5	1.25198	0	0
rps-28		2941.12	4583.58	-1.39802	0	0
rps-29		3240.78	4118.46	-1.09184	0.000162484	0.00487507
rps-30		3943.36	5095.65	-1.10085	5.72224e-06	0.00023355
rps-4		4045.16	4230.87	1.12249	1.27954e-07	6.56681e-06
rps-5		4409.85	4578.31	1.12888	6.76042e-09	4.09782e-07
rps-6		3390.08	3139.33	1.23971	0	0
rps-8		5138.91	5994.08	1.08134	3.08618e-05	0.00108915
rrn-1.1		471.319	1317.1	-2.59135	0	0
rrn-1.2		475.93	1320.09	-2.5932	0	0
rrn-2.1		227.404	1868.52	-7.63692	0	0
rrn-3.1		1872.88	3172.06	-1.53911	0	0
rsks-1		81.3247	47.1541	1.80998	0.00107292	0.0263125
rsp-3		222.815	331.701	-1.37115	0.000265982	0.00758946
rsp-8		74.6938	140.922	-1.86276	8.37482e-06	0.000333321
sams-3		150.624	92.0353	1.64333	0.000166142	0.00495735
sams-4		259.368	202.259	1.34628	0.00142852	0.0336181
sars-1		241.394	139.654	1.76818	4.31862e-08	2.36811e-06
sax-1		41.7083	14.976	2.81127	0.000292159	0.00823684
sca-1		478.024	266.204	1.86643	0	0
scl-15		28.8286	2.81971	9.7718	3.60135e-06	0.000151395
scl-2		686.609	48.0506	14.8479	0	0
scl-22		9.38982	44.866	-4.9591	1.48114e-06	6.59745e-05
scm-1		79.1668	40.3218	2.06367	0.000138586	0.00422875
sdhd-1		225.89	324.985	-1.32828	0.0010577	0.0260677
sdz-8		25.4177	4.6733	5.1367	0.000180853	0.0053652
sec-24.1		86.4705	49.9383	1.81582	0.000700609	0.0180091
sek-1		46.7936	21.3019	2.27104	0.00122249	0.0294768
sem-2		19.8271	4.3734	4.23562	0.00215793	0.0481323
sgk-1		61.534	29.8417	2.1388	0.00050289	0.0133711
siah-1		68.4798	18.0139	3.85841	3.49703e-08	1.93653e-06
sip-1		549.52	1123.44	-1.92043	0	0
skr-1		367.402	299.413	1.34443	0.000134895	0.00412737
sma-5		43.4877	20.2277	2.2268	0.00219629	0.0489392
smo-1		440.202	670.904	-1.43915	1.91841e-09	1.2471e-07
sna-1		54.5619	99.4854	-1.75863	0.000662338	0.0171037
snap-1		148.283	85.1613	1.75316	3.2971e-05	0.0011554
snb-1		349.47	234.813	1.62289	5.93562e-09	3.64715e-07
snpn-1		43.1765	80.0119	-1.77004	0.00205659	0.0461935
snr-1		276.101	472.71	-1.59619	3.79198e-10	2.66598e-08
snr-2		244.976	504.608	-1.95937	0	0
snr-3		201.214	338.507	-1.5663	4.325e-07	2.07263e-05
snr-4		269.525	424.35	-1.46056	9.42353e-07	4.30003e-05
snr-5		222.147	342.352	-1.42468	3.88191e-05	0.00133633
snr-6		214.794	371.879	-1.5889	5.91358e-08	3.1805e-06
snr-7		233.161	398.369	-1.57463	2.81844e-08	1.5882e-06
soc-2		44.2341	13.0543	3.37004	3.09267e-05	0.00109058
sod-4		36.9634	14.8447	2.50029	0.00182949	0.0416769
sodh-1		227.569	42.5631	5.62658	0	0
spe-11		51.6739	104.71	-1.95496	5.50685e-05	0.00183242
spn-4		51.1382	123.598	-2.36531	7.28814e-08	3.88715e-06
spo-11		13.3394	35.8233	-2.74051	0.00126282	0.0303053
spp-13		104.587	23.1807	4.61441	2.40474e-13	2.31469e-11
spp-14		1149.23	1725.1	-1.32963	4.66294e-14	4.73204e-12
spp-17		876.542	742.117	1.23337	2.15503e-05	0.000784608
spp-2		226.219	84.5676	2.80081	0	0
spp-23		60.9816	129.588	-2.08739	1.0908e-06	4.93226e-05
spp-3		393.037	572.331	-1.38709	3.97327e-07	1.91635e-05
spp-5		1095.26	1430.27	-1.1849	2.12581e-05	0.00077586
spp-8		95.9367	49.8597	2.01295	4.78418e-05	0.00161958
spr-2		70.8722	121.446	-1.67402	0.000446252	0.01208
spsb-2		14.2879	46.7277	-3.26948	4.23896e-05	0.00145033
sqt-1		886.401	206.881	4.58511	0	0
sqt-2		729.547	192.78	3.8484	0	0
sqt-3		2397.83	450.958	5.97416	0	0
srr-4		44.4698	19.4242	2.36291	0.00106621	0.0262341
ssp-10		110.609	379.305	-3.15756	0	0
ssp-11		157.938	473.252	-2.89874	0	0
ssp-16		89.9029	279.494	-2.95861	0	0
ssp-19		13.5224	45.6403	-3.40623	3.48176e-05	0.00121253
ssp-31		29.6977	75.1588	-2.43947	1.99671e-05	0.000732033
ssp-33		13.3424	40.6205	-3.08771	0.00021547	0.00629226
ssp-34		100.499	254.584	-2.41718	8.43769e-15	8.96855e-13
ssp-35		64.6677	168.89	-2.54848	2.61389e-11	2.09742e-09
ssp-9		150.965	479.33	-3.15318	0	0
ssq-1		140.568	515.273	-3.64211	0	0
ssq-2		153.017	444.613	-2.83443	0	0
ssq-3		40.6104	119.854	-2.85839	1.04508e-09	6.96536e-08
ssq-4		172.666	581.136	-3.32585	0	0
sss-1		158.11	537.477	-3.37692	0	0
sss-2		53.9008	155.422	-2.84516	3.23197e-12	2.79326e-10
stdh-1		48.0696	20.4065	2.43081	0.000498798	0.0133097
sth-1		62.6556	33.235	1.95099	0.00155612	0.0362031
sti-1		206.966	296.612	-1.3555	0.000759929	0.0193564
sto-1		32.2996	7.58374	4.03016	0.000112831	0.00351704
stt-3		162.768	102.955	1.61567	0.000128868	0.00396733
sulp-2		23.5976	3.1256	7.11069	8.66376e-05	0.00276003
suox-1		30.7075	10.2883	2.86804	0.00172913	0.0396524
sup-26		63.9145	15.64	4.09239	4.78612e-08	2.6022e-06
sur-5		18.3181	90.0582	-4.83133	1.18447e-11	9.87539e-10
suro-1		57.9119	18.574	3.17192	4.51972e-06	0.000187022
svh-2		42.298	12.4207	3.37048	4.62345e-05	0.00157587
swt-1		65.3478	13.4895	4.78796	4.43901e-09	2.77314e-07
	T01B6.1	25.9368	5.22903	4.65569	0.00025403	0.00727619
	T01B7.13	23.2416	3.49107	6.23803	0.000164103	0.00491379
	T01C3.2	65.4992	134.954	-2.03239	1.30705e-06	5.86865e-05
	T01C3.3	32.0574	118.34	-3.57023	6.62781e-12	5.6305e-10
	T01D1.3	55.8014	26.0546	2.20577	0.000647011	0.0167725
	T01D1.4	147.73	78.2977	1.90143	3.57587e-06	0.000150465
	T01G5.8	8.40059	34.2007	-4.25934	6.73454e-05	0.00220173
	T02B11.9	23.0251	51.6557	-2.17007	0.00155762	0.0362193
	T02B5.3	19.8086	4.38359	4.22162	0.00220043	0.0490072
	T02C5.1	398.42	133.119	3.12287	0	0
	T02E1.6	21.0123	49.1702	-2.26471	0.00128807	0.0308142
	T02H6.11	687.669	894.971	-1.22813	5.37635e-05	0.00179298
	T03D8.6	133.268	19.8539	6.75921	0	0
	T03F6.3	47.4372	108.284	-2.18221	3.66116e-06	0.000153621
	T03G6.1	44.5349	8.46386	5.05982	6.87375e-07	3.19174e-05
	T04F8.8	129.719	423.905	-3.13383	0	0
	T04G9.7	22.3613	116.234	-5.10501	3.33067e-15	3.63497e-13
	T04H1.2	151.307	55.4835	2.74459	2.80622e-11	2.22784e-09
	T05F1.2	24.7043	71.7147	-2.7991	3.79544e-06	0.00015881
	T06A4.3	68.1959	19.2156	3.61683	9.41986e-08	4.94185e-06
	T06D8.10	43.9814	4.57084	9.20902	1.1925e-08	7.02887e-07
	T06G6.6	150.602	22.4194	6.65963	0	0
	T07A5.1	10.0918	29.6337	-3.06438	0.00160796	0.0372163
	T07A9.14	82.5929	140.932	-1.68935	0.000114704	0.00356798
	T08B2.12	109.98	263.886	-2.3062	3.35287e-14	3.44938e-12
	T08B2.7	189.069	118.153	1.64438	1.9206e-05	0.000708457
	T08H10.1	270.132	155.686	1.7862	3.85444e-09	2.43166e-07
	T08H10.3	24.6857	53.8608	-2.109	0.0016416	0.0379362
	T09A12.5	120.021	186.214	-1.52988	0.000254579	0.00728727
	T10C6.15	15.8723	0.572195	26.4824	0.000186342	0.00551655
	T10C6.5	119.428	186.664	-1.53959	0.000207535	0.00608827
	T10E9.3	59.0393	23.8818	2.54788	6.34257e-05	0.00208728
	T10E9.4	78.7534	128.11	-1.58256	0.00112608	0.027511
	T10F2.2	136.795	82.8091	1.6876	0.00016216	0.00486859
	T12D8.5	438.43	47.7825	9.75434	0	0
	T12G3.1	159.31	21.7439	7.3691	0	0
	T12G3.6	11.6884	71.1301	-6.29085	6.69559e-11	5.11636e-09
	T13C2.6	69.3936	32.6305	2.20847	0.000130846	0.00401992
	T13F2.2	134.616	215.363	-1.56894	3.81602e-05	0.00131667
	T13F3.6	121.915	545.063	-4.42263	0	0
	T14G10.8	53.5707	100.092	-1.79815	0.000424649	0.0115721
	T15B7.1	45.7044	108.872	-2.28108	1.25242e-06	5.64027e-05
	T16A9.5	64.8679	138.654	-2.11531	2.85983e-07	1.40194e-05
	T16A9.6	61.9515	109.85	-1.72345	0.000501018	0.0133372
	T16G1.13	7.54599	29.8582	-4.16574	0.000219301	0.00638334
	T17H7.7	102.164	14.9745	6.82444	4.44089e-16	5.05574e-14
	T19A5.3	30.3295	4.29822	6.672	1.07431e-05	0.000418298
	T19B10.2	516.481	115.456	4.57046	0	0
	T19B4.3	136.076	215.617	-1.55929	4.69082e-05	0.00159641
	T19C3.2	179.735	29.1512	6.33036	0	0
	T19H12.2	191.281	338.613	-1.64841	2.79624e-08	1.57967e-06
	T20G5.14	125.376	182.988	-1.44668	0.00136756	0.0324047
	T21C9.13	7.80994	34.905	-4.68625	2.92526e-05	0.00103317
	T21D12.12	27.3468	73.2487	-2.56857	1.16184e-05	0.000448104
	T21F4.1	155.015	36.5052	4.32106	0	0
	T21G5.4	63.0905	124.039	-1.937	1.21536e-05	0.000466514
	T22B3.3	46.8582	99.768	-2.03263	3.86079e-05	0.00133007
	T22C1.4	9.85695	30.0581	-3.19118	0.00113456	0.0276829
	T23B3.2	75.4729	41.2442	1.91404	0.000680987	0.0175449
	T23B3.5	159.348	415.474	-2.48958	0	0
	T23D8.11	6.21311	21.9502	-3.78559	0.00223368	0.0496245
	T23D8.12	5.40969	26.6958	-5.19755	0.00015101	0.00456747
	T23F6.1	37.1722	13.9886	2.65513	0.00106104	0.0261357
	T23G11.1	105.137	191.358	-1.76793	1.83434e-06	8.09038e-05
	T24F1.7	59.1338	16.6299	3.60438	6.65968e-07	3.1052e-05
	T26C5.2	34.999	5.09743	6.44749	2.63004e-06	0.000113761
	T26E3.7	214.279	153.367	1.4233	0.000743898	0.0189804
	T26H5.9	373.571	38.0052	10.5107	0	0
	T27A10.6	66.0826	12.134	5.3164	1.02152e-09	6.81848e-08
	T27A3.4	321.111	690.114	-1.9748	0	0
	T27C10.8	23.5119	52.6486	-2.16852	0.00139342	0.0329478
	T27E7.1	106.584	240.129	-2.1648	1.01474e-11	8.49185e-10
	T27E9.2	542.662	739.452	-1.3504	9.44762e-08	4.95062e-06
	T27F6.8	41.9042	12.2349	3.38351	4.79222e-05	0.00162108
	T28B11.1	65.9595	15.6618	4.22177	1.90857e-08	1.10179e-06
	T28B8.1	258.173	84.8538	3.19202	0	0
	T28F4.4	30.6382	7.12295	4.0783	0.000160408	0.00482245
	T28F4.5	1949.34	471.413	4.49604	0	0
	T28F4.6	140.426	42.219	3.3896	2.51354e-13	2.40395e-11
	T28H10.3	268.86	34.4046	8.2353	0	0
	T28H11.7	57.9253	134.745	-2.28834	4.798e-08	2.6055e-06
taf-13		75.4401	130.664	-1.69988	0.000185584	0.00549827
tag-10		76.4425	35.5859	2.23212	5.11453e-05	0.00171203
tag-123		48.8571	18.5069	2.70816	0.00013338	0.00409204
tag-147		76.8281	27.088	2.93788	4.62822e-07	2.20147e-05
tag-196		69.0685	34.5519	2.08407	0.000327617	0.00917307
tag-261		33.5469	68.6094	-1.974	0.000954325	0.023676
tag-273		64.8165	34.5802	1.94372	0.00136136	0.0322748
tag-290		6.4971	28.6852	-4.67464	0.000153321	0.00463112
tag-297		130.034	39.0225	3.40625	1.40199e-12	1.25521e-10
tag-320		207.989	310.246	-1.39257	0.000215401	0.00629226
tag-349		42.7236	81.5924	-1.8151	0.00127905	0.030631
tag-52		20.4324	2.55383	7.61269	0.000214197	0.00626434
tatn-1		164.591	74.2899	2.27903	1.71432e-09	1.1193e-07
tbb-2		961.565	810.956	1.25646	1.36108e-06	6.08082e-05
tbc-14		93.114	17.1782	5.49898	2.11386e-13	2.04348e-11
tbc-15		79.7779	30.2559	2.74562	8.84411e-07	4.05626e-05
tbh-1		14.1988	51.4238	-3.63112	5.59431e-06	0.000228536
tct-1		2199.46	2807.27	-1.10632	0.000375392	0.010394
tdo-2		140.992	74.4283	1.92415	3.97407e-06	0.00016582
tep-1		54.1437	18.086	3.03442	1.59897e-05	0.000601187
thn-2		205.847	133.491	1.57399	3.63568e-05	0.00126319
tin-10		184.33	286.508	-1.48755	2.4807e-05	0.000892316
tin-13		173.566	283.349	-1.56034	3.48354e-06	0.000146994
tin-9.1		80.7574	129.772	-1.57475	0.00114832	0.0279783
tir-1		21.6454	4.62898	4.37427	0.00116556	0.0282907
tli-1		90.7758	16.5374	5.54833	3.93907e-13	3.72757e-11
tnc-2		59.259	104.55	-1.69912	0.000927261	0.0230556
tni-4		109.355	209.275	-1.86234	8.40556e-08	4.44613e-06
tnt-2		877.783	659.803	1.40473	2.77136e-11	2.20798e-09
tnt-4		88.3784	191.438	-2.09697	3.2496e-09	2.07047e-07
tomm-22		124.026	219.991	-1.73762	6.81019e-07	3.1655e-05
tomm-7		149.298	288.478	-1.89084	1.93556e-10	1.4117e-08
tpi-1		473.595	358.048	1.42766	4.68739e-07	2.2249e-05
tps-2		77.8973	23.9654	3.35249	3.84541e-08	2.12149e-06
trap-2		417.366	329.247	1.38631	1.01426e-05	0.000396297
trcs-1		40.1447	103.136	-2.45748	4.86624e-07	2.30491e-05
tsn-1		255.95	117.12	2.27257	3.90799e-14	3.993e-12
tsp-14		39.3968	15.841	2.51453	0.00120847	0.0292058
tth-1		160.474	36.0389	4.53686	0	0
ttr-15		932.15	1588.56	-1.51274	0	0
ttr-21		13.1331	37.6002	-2.91682	0.000577159	0.0151041
ttr-27		13.1541	50.7485	-3.91046	2.99423e-06	0.000128155
ttr-31		50.1489	101.791	-1.93329	9.34991e-05	0.0029597
ttr-32		35.6925	80.6018	-2.16734	7.50648e-05	0.00242756
ttr-37		125.427	38.8654	3.30453	7.17204e-12	6.05842e-10
ttr-44		333.798	150.387	2.35946	0	0
ttr-45		836.534	249.741	3.58056	0	0
ttr-46		321.187	509.082	-1.45354	7.75648e-08	4.12224e-06
ttr-48		226.5	142.111	1.62937	3.43267e-06	0.000145257
ttr-51		952.657	393.588	2.68584	0	0
ttr-8		27.171	77.9749	-2.75444	1.8749e-06	8.26118e-05
tts-1		625.661	37.8626	17.2262	0	0
tts-2		112.72	56.8894	2.04075	8.1287e-06	0.000323812
tyr-2		29.3247	80.218	-2.63518	2.77292e-06	0.000119481
uba-1		156.401	89.9413	1.76761	1.46992e-05	0.000554527
ubc-1		76.3482	42.4832	1.87663	0.000869963	0.0218245
ubc-25		105.755	58.3779	1.86685	0.000103316	0.00324982
ubc-8		49.7287	16.9609	2.98455	3.91665e-05	0.00134622
ubq-1		1205.12	280.236	4.67481	0	0
ubxn-5		14.5426	67.4977	-4.66673	6.25038e-09	3.82484e-07
ucr-1		395.059	333.534	1.30313	0.000380928	0.0105213
ugt-1		34.2266	6.79454	4.78096	2.16109e-05	0.000786178
ugt-25		34.7751	8.6211	3.84586	8.63672e-05	0.0027573
ugt-28		53.0497	15.2185	3.48313	3.96484e-06	0.000165589
ugt-47		39.1689	77.8723	-1.89605	0.000843745	0.0212978
ugt-53		7.38688	26.3697	-3.77075	0.000876746	0.0219701
ugt-63		1.53569	18.3932	-12.3492	0.000148	0.00448549
ugt-64		20.4175	52.8784	-2.51781	0.000245712	0.00706048
unc-108		349.219	181.351	2.06712	4.44089e-16	5.05574e-14
unc-116		141.771	57.8018	2.471	2.54634e-09	1.63399e-07
unc-15		631.132	525.732	1.2407	0.000250483	0.00717918
unc-32		95.4459	31.5678	3.1354	4.86666e-09	3.03186e-07
unc-51		33.1404	12.3733	2.6269	0.00218013	0.0486032
unc-52_2		37.3248	14.9328	2.51018	0.00168057	0.0386773
unc-54		715.852	585.801	1.23208	0.000173436	0.00515538
unc-60		377.117	288.091	1.42224	5.92606e-06	0.00024121
unc-78		39.282	14.1756	2.78402	0.000485128	0.0129758
unc-84		25.7507	5.21185	4.63463	0.000273233	0.00774218
usp-5		62.7966	33.6458	1.93343	0.00174291	0.0399479
vamp-8		12.3161	32.5833	-2.73033	0.00213626	0.0477201
vha-12		278.12	180.337	1.63891	1.53958e-07	7.8208e-06
vha-13		387.527	248.436	1.68119	1.05074e-10	7.86828e-09
vha-14		375.199	310.39	1.32757	0.000217987	0.00635749
vha-15		178.087	120.413	1.50101	0.000524885	0.0138819
vha-16		262.351	201.931	1.3631	0.000867386	0.0218086
vha-19		240.644	161.106	1.53613	1.91644e-05	0.000708087
vhp-1		55.7007	8.5309	6.1885	5.01946e-09	3.11839e-07
vig-1		1053.63	1439.57	-1.23363	1.8268e-07	9.21721e-06
vit-1		90.5662	217.059	-2.30168	5.81701e-12	4.96995e-10
vit-2		621.736	1403.16	-2.08896	0	0
vit-4		250.616	494.619	-1.89304	0	0
vit-5		413.669	721.234	-1.66576	0	0
vit-6		741.453	1638.53	-2.11741	0	0
vps-32.1		322.19	173.414	2.00838	2.4647e-14	2.55321e-12
	W01A11.1	89.8626	46.8423	2.0091	8.6484e-05	0.00275752
	W01D2.1	3742.03	5190.84	-1.17297	7.12763e-14	7.10467e-12
	W01G7.4	38.5977	76.8966	-1.90421	0.000844818	0.0213129
	W02A2.9	117.611	40.8527	2.97793	3.87254e-10	2.71411e-08
	W02D7.11	45.6532	0.139643	298.9	9.38583e-12	7.89871e-10
	W02D9.10	129.48	19.6782	6.60369	0	0
	W02D9.7	48.3806	106.527	-2.10789	9.38554e-06	0.000370262
	W02F12.3	21.1505	66.5504	-3.07855	2.05974e-06	9.01363e-05
	W02F12.8	210.982	60.2139	3.64485	0	0
	W03C9.2	16.088	46.7308	-2.86569	0.000157122	0.00473319
	W03D8.9	109.563	184.307	-1.6488	2.70252e-05	0.000965141
	W03F11.1	21.4197	54.0772	-2.4599	0.000267747	0.0076261
	W03F8.6	6.57612	51.9211	-8.28361	3.5691e-09	2.26759e-07
	W04C9.2	226.098	409.297	-1.68092	2.33639e-10	1.68758e-08
	W04C9.4	171.465	256.273	-1.43949	0.000214235	0.00626434
	W05B2.7	3.15294	20.8003	-6.95868	0.000270692	0.00769448
	W05F2.3	60.6055	163.852	-2.64772	1.25119e-11	1.03546e-09
	W05H9.1	451.14	169.477	2.75942	0	0
	W05H9.3	221.301	78.0299	2.96902	0	0
	W06B4.1	18.4913	52.0942	-2.74945	0.00010388	0.00326071
	W06H8.2	42.8742	0.930131	46.5778	1.30454e-10	9.67195e-09
	W06H8.6	77.0588	25.3554	3.14334	1.41456e-07	7.25145e-06
	W08E12.7	434.773	341.277	1.38751	6.55248e-06	0.000264785
	W09B6.4	23.1167	52.4696	-2.2001	0.00121783	0.0293917
	W09C3.7	52.1929	114.995	-2.13385	2.97503e-06	0.000127455
	W09D6.4	56.2323	110.844	-1.92355	4.46421e-05	0.00152391
wago-2		31.4009	67.766	-2.0911	0.000454581	0.0122735
wdr-23		78.2162	37.3327	2.19048	5.53776e-05	0.00184133
wht-1		19.9048	1.87993	10.1505	0.000120026	0.00371565
wrt-1		76.9131	12.8667	5.87451	1.1168e-11	9.32847e-10
wrt-2		33.3811	8.01764	3.96522	9.60175e-05	0.00303728
wrt-4		172.313	21.3158	8.19565	0	0
wrt-6		89.093	8.9061	9.52984	4.44089e-16	5.05574e-14
wrt-9		17.0537	2.47727	6.43872	0.00123204	0.0296636
xbp-1		537.907	317.117	1.79374	0	0
	Y102A11A.5	252.862	49.5658	5.37032	0	0
	Y105E8B.5	63.9415	160.346	-2.46932	2.03991e-10	1.48059e-08
	Y106G6A.4	48.2756	118.876	-2.36866	1.50011e-07	7.66373e-06
	Y106G6G.4	30.1185	74.2033	-2.36884	3.69242e-05	0.00127895
	Y106G6H.13	74.7411	162.785	-2.12716	2.51878e-08	1.43012e-06
	Y110A2AR.1	50.6336	110.038	-2.09978	6.89165e-06	0.000276994
	Y111B2A.2	155.612	238.24	-1.49355	9.73143e-05	0.00307613
	Y119D3B.21	463.445	1119.08	-2.24233	0	0
	Y11D7A.5	82.7804	12.092	6.69037	3.22187e-13	3.05532e-11
	Y11D7A.7	10.4731	30.1215	-2.99779	0.00170088	0.0391047
	Y11D7A.9	91.8747	10.9821	8.1242	1.33227e-15	1.47918e-13
	Y14H12B.1	66.8005	115.824	-1.68457	0.000572314	0.0150299
	Y15E3A.5	43.5781	17.1761	2.59308	0.000472914	0.0126945
	Y17G7B.13	51.7957	14.5143	3.57596	3.6991e-06	0.000155068
	Y18D10A.11	60.2976	139.912	-2.29938	2.09161e-08	1.20436e-06
	Y22D7AL.10	390.097	850.263	-2.02124	0	0
	Y32F6B.1	52.0104	21.1727	2.52303	0.000198987	0.00586436
	Y32G9B.1	28.4489	9.08703	2.9893	0.00191982	0.0435064
	Y34B4A.10	38.7982	5.80623	6.31641	8.07596e-07	3.71917e-05
	Y34B4A.6	196.151	275.705	-1.3351	0.00191957	0.0435064
	Y37A1B.7	71.1775	12.9963	5.40741	1.67557e-10	1.23209e-08
	Y37D8A.19	67.5603	249.78	-3.5362	0	0
	Y37E3.11	93.3047	50.9851	1.91862	0.000151149	0.00456859
	Y38A10A.2	16.7146	2.3069	6.81719	0.00118641	0.0287191
	Y38C1AA.7	201.621	478.364	-2.29761	0	0
	Y38E10A.14	50.9319	98.147	-1.84782	0.000286958	0.00811059
	Y38E10A.17	54.8772	110.466	-1.95845	3.09841e-05	0.00109174
	Y38E10A.24	225.848	411.74	-1.70077	8.80971e-11	6.64134e-09
	Y38F2AR.12	33.9858	12.0703	2.75481	0.00131647	0.03146
	Y38F2AR.9	441.45	900.348	-1.89756	0	0
	Y38H8A.3	63.9333	143.911	-2.24501	2.54216e-08	1.44157e-06
	Y39A1A.24	64.4178	145.932	-2.2556	1.80476e-08	1.04416e-06
	Y39A1A.9	17.107	2.8444	5.59524	0.00183662	0.0418182
	Y39A3CL.3	254.747	446.89	-1.65743	7.17707e-11	5.47496e-09
	Y39B6A.42	56.2404	122.501	-2.1452	1.05865e-06	4.80138e-05
	Y39G10AR.11	56.8227	18.8958	3.04906	9.51789e-06	0.000375154
	Y39G10AR.16	41.4374	102.432	-2.35857	1.31883e-06	5.90969e-05
	Y39G10AR.30	190.178	265.927	-1.34496	0.00175176	0.0401304
	Y39G8B.1	140.44	81.2959	1.75671	4.85498e-05	0.00163984
	Y39H10B.2	11.1187	31.9316	-2.98117	0.0012652	0.0303316
	Y41E3.11	26.7891	63.4654	-2.28662	0.000211717	0.00619879
	Y41E3.7	64.0906	111.968	-1.70157	0.000575116	0.0150683
	Y42G9A.3	48.6818	8.08418	5.77918	6.60108e-08	3.53331e-06
	Y42H9AR.1	67.2036	34.8661	1.99859	0.000744839	0.0189936
	Y43C5A.7	22.8059	73.1658	-3.11733	5.78646e-07	2.72352e-05
	Y43F4B.10	43.3915	82.1099	-1.79748	0.00144327	0.0339298
	Y43F8B.2	202.617	95.5156	2.20025	8.27631e-11	6.27084e-09
	Y44A6C.1	72.0063	17.4151	4.19598	4.35044e-09	2.72921e-07
	Y45G5AM.7	23.1078	53.0823	-2.23364	0.000942638	0.023399
	Y46G5A.29	33.9721	4.36969	7.37203	1.79868e-06	7.94092e-05
	Y46H3A.5	44.6905	0.16157	256.324	1.52562e-11	1.25333e-09
	Y46H3C.5	1.2091	13.7641	-12.1245	0.000932543	0.0231741
	Y47D3A.13	62.939	110.878	-1.71973	0.000485479	0.0129775
	Y47D3B.6	172.978	64.7756	2.74509	6.19504e-13	5.7413e-11
	Y47D7A.13	619.107	860.425	-1.31088	2.60099e-07	1.28488e-05
	Y47G6A.15	794.256	89.2572	9.39157	0	0
	Y47G6A.26	33.5647	75.3816	-2.15732	0.000138731	0.00423031
	Y47G6A.33	152.408	413.768	-2.61826	0	0
	Y47H9C.14	261.987	380.052	-1.31628	0.000627272	0.0163203
	Y48A6B.3	262.461	377.792	-1.30025	0.00111549	0.027297
	Y48A6B.7	65.3241	122.436	-1.84083	4.77e-05	0.00161722
	Y48G10A.3	67.2927	26.4948	2.62849	1.26911e-05	0.000485303
	Y48G1A.2	14.8208	48.365	-3.24589	3.23936e-05	0.00113783
	Y48G1BR.1	34.0938	8.07863	4.01718	7.43058e-05	0.00240823
	Y48G8AL.12	333.768	193.025	1.87688	9.11271e-13	8.25759e-11
	Y49F6C.8	3.04692	16.3075	-5.71386	0.00200132	0.0451329
	Y50D4B.1	4.11571	18.3281	-4.78699	0.00204591	0.0459767
	Y51A2D.13	198.881	79.2467	2.60922	7.99361e-14	7.95018e-12
	Y51A2D.21	9.76149	40.9142	-4.35384	1.15297e-05	0.000445446
	Y51F10.2	19.2541	63.8249	-3.25073	1.63451e-06	7.25182e-05
	Y51F10.7	53.3946	126.375	-2.32271	8.84648e-08	4.65738e-06
	Y51H1A.3	289.445	408.92	-1.27718	0.00132945	0.0317194
	Y51H7C.1	240.517	31.0623	8.09667	0	0
	Y51H7C.13	606.944	83.1979	7.63421	0	0
	Y51H7C.3	10.5569	39.6507	-3.89044	3.74674e-05	0.00129476
	Y52B11A.8	17.2652	53.2877	-3.04436	2.60379e-05	0.000935091
	Y53C12B.2	160.142	230.507	-1.40426	0.000967532	0.0239772
	Y53F4A.2	12.017	36.123	-3.09074	0.000465416	0.0125157
	Y53F4B.13	33.0461	10.1331	3.143	0.000563884	0.0148259
	Y53F4B.14	91.9472	143.847	-1.55481	0.00077617	0.0197141
	Y53F4B.27	50.3652	7.51021	6.38931	1.78389e-08	1.0338e-06
	Y54E5A.5	172.577	248.767	-1.38348	0.00103437	0.0255347
	Y54F10AM.6	51.6329	16.284	3.20062	1.32977e-05	0.000505481
	Y54G11A.17	71.1194	119.364	-1.62414	0.00101819	0.0251631
	Y54G2A.23	195.079	296.373	-1.44908	5.50111e-05	0.00183187
	Y54G2A.3	46.1354	211.351	-4.39151	0	0
	Y54G2A.4	65.6187	26.0335	2.6002	1.95141e-05	0.00071864
	Y54G2A.52	44.3488	15.6799	2.8727	0.000147621	0.00447704
	Y54G2A.75	101.906	165.696	-1.59026	0.000187224	0.00553224
	Y55F3AM.14	15.7048	1.04385	14.3209	0.000406377	0.0111487
	Y56A3A.18	126.027	184.588	-1.44963	0.00124874	0.0300172
	Y56A3A.7	65.3086	28.6984	2.3577	8.39677e-05	0.00269219
	Y57A10A.23	759.828	196.65	4.00674	0	0
	Y57G11B.2	51.8303	13.9608	3.70191	2.49309e-06	0.00010815
	Y57G11B.5	51.9852	92.4905	-1.71782	0.00152159	0.0355731
	Y57G7A.5	23.716	53.5271	-2.18742	0.00113496	0.0276829
	Y58A7A.1	63.2492	29.1011	2.25023	0.000211401	0.0061936
	Y58A7A.3	170.421	15.4188	10.9819	0	0
	Y58A7A.4	40.5252	0.712872	57.2545	3.44587e-10	2.43991e-08
	Y58A7A.5	156.516	8.64668	16.8373	0	0
	Y59A8B.12	36.7179	109.71	-2.89103	4.3626e-09	2.73302e-07
	Y59E9AL.2	62.6368	163.514	-2.55903	4.21435e-11	3.2999e-09
	Y59E9AL.3	90.4416	207.301	-2.20166	1.10843e-10	8.27267e-09
	Y59E9AL.6	145.341	312.127	-2.06704	2.59792e-13	2.47936e-11
	Y59E9AR.1	30.1609	87.9302	-2.8164	2.63348e-07	1.2995e-05
	Y59E9AR.7	36.9028	87.7511	-2.28662	1.32075e-05	0.00050248
	Y59H11AM.1	18.0667	68.3638	-3.73441	9.64522e-08	5.04238e-06
	Y62E10A.14	9.26979	30.7149	-3.47506	0.000560389	0.0147427
	Y62E10A.19	33.1449	9.95943	3.21053	0.000471906	0.0126751
	Y62E10A.2	87.6441	136.641	-1.53657	0.00144197	0.0339169
	Y62F5A.12	33.6013	73.9262	-2.10852	0.000233259	0.00674152
	Y62H9A.3	33.8355	94.7674	-2.69375	2.24938e-07	1.12107e-05
	Y62H9A.4	34.3714	96.0978	-2.69402	1.82101e-07	9.19835e-06
	Y62H9A.5	91.7765	251.983	-2.62098	2.22045e-16	2.56696e-14
	Y62H9A.6	92.3919	237.371	-2.46036	2.58682e-14	2.67354e-12
	Y63D3A.7	223.67	393.144	-1.61741	7.38373e-09	4.45757e-07
	Y65B4BL.1	94.2028	7.7368	11.5479	0	0
	Y65B4BL.6	103.506	36.8267	2.9221	5.60527e-09	3.46264e-07
	Y65B4BM.2	109.914	10.7525	9.84393	0	0
	Y66H1A.4	283.453	483.132	-1.58972	2.53727e-10	1.82387e-08
	Y67D2.3	245.37	356.233	-1.32171	0.000773242	0.0196509
	Y67H2A.2	52.7407	108.502	-1.9922	2.66581e-05	0.000954308
	Y67H2A.5	986.894	1333.92	-1.20944	5.34763e-06	0.000219659
	Y69A2AR.21	54.1394	95.5649	-1.70298	0.00151024	0.035356
	Y69A2AR.3	288.03	455.375	-1.4651	2.53208e-07	1.2536e-05
	Y69E1A.1	67.6382	143.774	-2.11097	1.72282e-07	8.74177e-06
	Y69E1A.2	118.773	205.674	-1.69159	4.05516e-06	0.000168733
	Y69E1A.5	82.2862	142.862	-1.72197	6.16945e-05	0.00203628
	Y69H2.14	184.356	647.987	-3.40108	0	0
	Y6E2A.4	18.2488	0.968329	18.3535	8.5881e-05	0.00274568
	Y71G12B.18	60.8031	6.1677	9.26646	2.66509e-11	2.13469e-09
	Y71G12B.22	6.75855	24.2453	-3.83099	0.00126342	0.0303053
	Y71G12B.27	40.8194	120.158	-2.85043	1.06402e-09	7.08109e-08
	Y71H2AM.13	148.561	56.9469	2.62105	1.81052e-10	1.32697e-08
	Y71H2AM.28	32.1459	112.882	-3.40599	5.51177e-11	4.26259e-09
	Y71H2AM.5	992.818	1484.23	-1.33748	8.38996e-13	7.6335e-11
	Y71H2B.4	110.589	174.403	-1.54403	0.00030684	0.00860744
	Y73B3A.18	371.22	187.5	2.10094	0	0
	Y73F4A.2	18.497	131.945	-7.14799	0	0
	Y75B12B.1	28.2485	105.445	-3.60303	7.61681e-11	5.80054e-09
	Y75B7AR.1	196.605	41.0949	5.00745	0	0
	Y75B8A.23	49.1547	95.1882	-1.84848	0.000351195	0.00979047
	Y76A2B.5	164.983	115.028	1.46158	0.00170325	0.039139
	Y76B12C.3	108.765	172.347	-1.55752	0.0002602	0.00743373
	Y77E11A.2	87.0465	31.4908	2.86731	1.2522e-07	6.44121e-06
	Y87G2A.16	5.98944	23	-4.1135	0.00117883	0.0285818
	Y94H6A.10	359.862	312.649	1.27248	0.00179662	0.0410742
	Y95B8A.2	44.2312	83.292	-1.79145	0.00139509	0.0329698
	Y97E10C.1	100.022	53.4133	1.9497	6.41535e-05	0.00210814
	ZC116.1	11.1015	56.6185	-5.2896	2.89954e-08	1.6288e-06
	ZC116.5	4.35781	19.6896	-4.84389	0.00136839	0.0324071
	ZC123.1	61.8081	10.3821	5.73053	1.52978e-09	1.00319e-07
	ZC155.8	3.7311	41.0746	-11.3921	3.14339e-08	1.74934e-06
	ZC21.3	5.19689	26.3014	-5.33508	0.000148538	0.00449877
	ZC262.5	95.2907	150.784	-1.5635	0.000518243	0.0137549
	ZC308.4	6.05691	24.242	-4.27178	0.000730944	0.0186818
	ZC373.2	104.919	294.59	-2.66576	0	0
	ZC395.10	589.691	894.145	-1.42676	2.06344e-11	1.67068e-09
	ZC395.5	111.87	30.0288	3.83785	2.47269e-12	2.16626e-10
	ZC416.6	42.5292	99.986	-2.24125	5.11316e-06	0.000210607
	ZC434.3	107.515	15.5803	6.88428	0	0
	ZC434.8	230.034	333.054	-1.33444	0.000756452	0.0192788
	ZC443.3	59.3289	8.22249	6.885	5.00762e-10	3.46631e-08
	ZC477.7	60.3687	128.368	-2.08536	1.27566e-06	5.73918e-05
zer-1		71.52	30.626	2.43008	2.27204e-05	0.000821212
zip-10		20.2314	3.46247	5.48002	0.000700519	0.0180091
zip-2		550.165	192.007	2.92559	0	0
zip-3		37.2017	81.691	-2.10105	0.000116121	0.00360706
zip-9		215.824	151.578	1.44511	0.000436966	0.0118717
	ZK1025.3	62.9718	17.4393	3.6426	2.765e-07	1.36141e-05
	ZK105.1	59.0984	102.873	-1.67121	0.00141157	0.0332718
	ZK1307.4	34.2614	123.165	-3.53247	2.08333e-12	1.8468e-10
	ZK131.12	185.468	74.6027	2.57795	1.0143e-12	9.13583e-11
	ZK131.13	189.652	76.0103	2.58612	4.96936e-13	4.66319e-11
	ZK1320.13	25.7679	74.4599	-2.77932	2.76966e-06	0.000119455
	ZK1320.9	157.311	90.0209	1.77832	1.15099e-05	0.000445065
	ZK154.1	66.2387	16.1427	4.12262	2.46761e-08	1.40641e-06
	ZK180.5	413.235	157.718	2.71259	0	0
	ZK180.6	236.555	38.2979	6.48379	0	0
	ZK228.3	22.6793	52.6714	-2.25305	0.000897492	0.0224398
	ZK228.4	31.046	76.8726	-2.38357	2.37522e-05	0.000856435
	ZK265.3	42.5983	112.828	-2.54124	5.89099e-08	3.17215e-06
	ZK287.9	12.9996	41.055	-3.2069	0.000144641	0.00439261
	ZK354.3	19.3062	59.1746	-3.01448	9.84236e-06	0.000385908
	ZK354.7	21.6922	49.4224	-2.20565	0.00165733	0.0382601
	ZK355.8	13.87	0.56758	22.9012	0.000609233	0.0159249
	ZK380.t2	88.3501	175.468	-1.93113	2.43283e-07	1.2058e-05
	ZK470.2	80.6103	44.3958	1.90504	0.000486402	0.0129944
	ZK484.5	460.185	1030.83	-2.10316	0	0
	ZK512.10	25.9532	60.8656	-2.26261	0.000330722	0.00924316
	ZK512.7	8.6747	84.6707	-10.2578	3.9968e-15	4.33035e-13
	ZK512.8	47.767	87.0884	-1.7414	0.00170448	0.0391471
	ZK550.5	37.9354	73.7314	-1.85137	0.0016633	0.0383783
	ZK550.6	188.718	56.8136	3.42071	0	0
	ZK593.3	77.2628	139.333	-1.77941	3.33316e-05	0.00116531
	ZK596.1	127.877	68.2957	1.90765	1.28632e-05	0.000491465
	ZK6.11	132.904	309.617	-2.21006	6.43929e-15	6.90992e-13
[truncated: 22 more rows]
